# Supplementary material for: Variance-quantitative trait loci enable systematic discovery of gene-environment interactions for cardiometabolic serum biomarkers
Source: Nat Commun. 2022 Jul 9;13:3993. doi: 10.1038/s41467-022-31625-5 (PMC9271055; doi:10.1038/s41467-022-31625-5)
Supplement: Supplementary file 4 — Supplementary Data 1-11 [file 41467_2022_31625_MOESM4_ESM.xlsx]

## Sheet: Supplementary Data 1
Ancestry	AFR	EAS	EUR	SAS
N	5694	1988	336298	6036
Sex, % female	58.1	69.1	55.9	48.7
Age, years	51.2 (7.8)	52.0 (7.7)	56.3 (8.0)	52.3 (8.3)
BMI, kg/m^2	29.3 (5.2)	24.0 (3.4)	27.1 (4.6)	26.8 (4.2)
ALT, U/L	22.1 (14.0)	22.7 (15.4)	23.1 (13.6)	24.3 (14.6)
Albumin, g/L	44.6 (2.8)	45.6 (2.6)	45.3 (2.6)	44.9 (2.7)
ALP, U/L	82.8 (25.2)	78.1 (22.0)	82.7 (24.6)	88.8 (24.7)
ApoA, g/L	1.5 (0.3)	1.6 (0.3)	1.6 (0.3)	1.4 (0.2)
ApoB, g/L	1.0 (0.2)	1.0 (0.2)	1.1 (0.2)	1.1 (0.2)
AST, U/L	27.4 (14.4)	25.9 (12.9)	25.9 (10.1)	26.4 (10.2)
hsCRP, mg/L	2.7 (4.3)	1.4 (2.8)	2.5 (4.2)	2.8 (3.8)
TC, mmol/L	5.5 (1.1)	5.8 (1.1)	6.0 (1.1)	5.7 (1.1)
Creatinine, umol/L	79.1 (17.5)	64.3 (13.9)	71.6 (14.5)	70.7 (16.4)
CysC, mg/L	0.8 (0.1)	0.8 (0.1)	0.9 (0.1)	0.9 (0.2)
Bilirubin-Dir, umol/L	1.9 (0.9)	1.8 (0.7)	1.8 (0.8)	1.8 (0.8)
GGT, U/L	40.8 (38.0)	32.3 (30.1)	35.6 (37.5)	35.5 (33.9)
Glucose, mmol/L	4.9 (1.0)	5.1 (0.9)	5.0 (0.8)	5.1 (1.1)
HbA1c, mmol/mol	37.4 (6.5)	36.6 (5.4)	35.0 (4.5)	37.9 (6.7)
HDL-C, mmol/L	1.5 (0.4)	1.5 (0.4)	1.5 (0.4)	1.3 (0.3)
LDL-C, mmol/L	3.4 (0.9)	3.6 (0.8)	3.8 (0.8)	3.7 (0.8)
LipA, nmol/L	77.2 (46.9)	31.4 (35.1)	43.9 (49.1)	46.2 (42.4)
Bilirubin-Tot, umol/L	9.0 (4.9)	9.0 (3.7)	9.1 (4.4)	8.9 (4.4)
TG, mmol/L	1.2 (0.7)	1.8 (1.1)	1.7 (1.0)	2.0 (1.2)
Urea, mmol/L	4.7 (1.3)	5.0 (1.2)	5.4 (1.3)	4.9 (1.3)
Note: sample sizes correspond to individuals without cardiometabolic disease or recent cancer, not pregnant, and having biomarker and genetic data available, but these numbers differ across biomarkers for vQTL and EWIS analyses due to biomarker-specific missingness and outliers. Continuous values are presented as: mean (standard deviation).

## Sheet: Supplementary Data 2
Biomarker	Abbreviation	Units	UKB Field
Alanine aminotransferase	ALT	U/L	30620
Albumin	Albumin	g/L	30600
Alkaline phosphatase	ALP	U/L	30610
Apolipoprotein A	ApoA	g/L	30630
Apolipoprotein B	ApoB	g/L	30640
Aspartate aminotrasferase	AST	U/L	30650
High-sensitivity C-reactive protein	hsCRP	mg/L	30710
Total cholesterol	TC	mmol/L	30690
Creatinine	Creatinine	umol/L	30700
Cystatin C	CysC	mg/L	30720
Direct bilirubin	Bilirubin-Dir	umol/L	30660
Gamma-glutamyl transferase	GGT	U/L	30730
Random glucose	Glucose	mmol/L	30740
Glycated hemoglobin	HbA1c	mmol/mol	30750
High-density lipoprotein cholesterol	HDL-C	mmol/L	30760
Low-density lipoprotein cholesterol	LDL-C	mmol/L	30780
Lipoprotein A	LipA	nmol/L	30790
Total bilirubin	Bilirubin-Tot	umol/L	30840
Triglycerides	TG	mmol/L	30870
Urea	Urea	mmol/L	30670

## Sheet: Supplementary Data 3
Biomarker	Index variant	CHR	POS	REF	ALT	P_vQTL	P_ME	Nearest gene
Bilirubin-Dir	rs6431631	2	234688036	C	A	<1e-300	<1e-300	MROH2A
LDL-C	rs5117	19	45418790	C	T	<1e-300	4.55e-127	APOC1
LipA	rs11060	6	161173946	G	T	<1e-300	2.87e-11	PLG
Bilirubin-Tot	rs28898605	2	234625494	G	A	<1e-300	2.4e-207	UGT1A10
Bilirubin-Dir	rs62192926	2	234148737	G	A	<1e-300	<1e-300	ATG16L1
LipA	6:160624990_CTT_C	6	160624990	C	CTT	<1e-300	5.72e-30	SLC22A2
ApoB	rs114448690	19	45431453	G	A	2.95e-263	<1e-300	APOC1P1
ALT	rs738408	22	44324730	C	T	1.14e-191	<1e-300	PNPLA3
LipA	rs117682696	6	160098979	C	T	1.44e-189	4.43e-149	SOD2
TC	rs445925	19	45415640	G	A	3.87e-186	<1e-300	APOC1
LipA	rs73019329	6	161678741	C	T	2.38e-138	8.25e-30	AGPAT4
ALP	rs505922	9	136149229	C	T	1.74e-114	<1e-300	ABO
hsCRP	rs1938498	1	66098653	C	T	1.17e-106	<1e-300	LEPR
GGT	rs4835265	4	146821410	C	A	1.41e-106	1.68e-281	ZNF827
TG	rs3741298	11	116657561	C	T	6.1e-102	<1e-300	ZPR1
AST	rs3747207	22	44324855	G	A	1.09e-91	5.17e-257	PNPLA3
GGT	rs9959832	18	56086820	C	T	1.62e-85	2.05e-159	NEDD4L
GGT	rs754466	10	79680434	T	A	4.59e-82	4.49e-143	DLG5
CysC	rs13044712	20	23660985	G	C	2.46e-77	<1e-300	CST4
HbA1c	rs10823346	10	71093694	G	C	5.95e-74	<1e-300	HK1
GGT	rs1497406	1	16505320	G	A	5.19e-72	2.25e-272	ARHGEF19
GGT	rs10075805	5	31021358	G	A	1.41e-69	1.29e-125	CDH6
GGT	rs2330805	22	24998619	G	A	2.24e-60	<1e-300	GGT1
ApoB	rs62116778	19	44894070	G	T	1.85e-59	3.58e-254	ZNF285
GGT	rs11264333	1	155108287	G	A	5.74e-51	1.7e-130	SLC50A1
ALP	rs3200255	1	21900171	G	A	2.42e-47	8.27e-266	ALPL
ALT	rs13117201	4	88212859	T	A	4.32e-46	5.53e-58	MIR5705
ALT	rs200210321	19	19393890	AG	A	4.13e-45	4.48e-82	SUGP1
GGT	rs139269536	14	103571695	C	CTG	3.71e-43	<1e-300	EXOC3L4
HDL-C	rs4783961	16	56994894	G	A	2.71e-40	<1e-300	CETP
TG	rs1260326	2	27730940	C	T	1.11e-37	<1e-300	GCKR
ALT	rs2862954	10	101912064	C	T	2.28e-35	3.26e-153	ERLIN1
LipA	rs111250403	6	159498295	C	T	5.31e-35	5.38e-08	TAGAP
GGT	rs4581712	16	80497601	C	A	8.68e-35	1.62e-93	LOC102724084
TG	rs58946909	8	19840341	G	A	9.89e-34	<1e-300	LPL
GGT	rs12157484	22	18455122	C	T	6.87e-32	2.14e-152	MICAL3
hsCRP	rs12754745	1	159670483	G	A	3.75e-30	<1e-300	CRP
LDL-C	rs62116778	19	44894070	G	T	1.39e-29	7.57e-168	ZNF285
GGT	rs9913936	17	70074148	C	T	7.7e-29	5.03e-39	LINC02097
ALP	rs116116575	1	22736024	C	A	7.51e-28	9.41e-12	ZBTB40
ALP	rs5409	17	7183522	C	T	2.68e-27	9.04e-19	SLC2A4
Bilirubin-Tot	rs9750891	2	233969889	G	A	4.69e-27	4.26e-52	INPP5D
TG	rs34954997	19	45417638	C	CTTCG	2.34e-26	8.8e-235	APOC1
LipA	rs7412	19	45412079	C	T	4.77e-26	2.75e-96	APOE
TG	rs139566989	15	58726968	C	CGCTGCTCCAAAGAGCAGCT	3.66e-25	3.86e-59	LIPC
ALT	rs429358	19	45411941	C	T	1.97e-24	1.44e-39	APOE
GGT	rs3748770	1	82265905	G	A	3.53e-24	1.42e-37	ADGRL2
HDL-C	rs438811	19	45416741	C	T	9.45e-24	1.3e-24	APOC1
GGT	rs28431967	6	21926992	G	A	9.76e-24	4.92e-55	CASC15
GGT	rs6879279	5	106878792	G	C	2.83e-23	1.44e-51	EFNA5
Bilirubin-Dir	12:21386505_CA_C	12	21386505	C	CA	3.79e-23	8.38e-287	SLCO1B1
AST	rs28419230	4	88196319	G	T	4.37e-23	9.04e-37	MIR5705
GGT	rs17138478	17	36073320	C	A	2.2e-22	2.23e-22	HNF1B
TG	rs2954038	8	126507389	C	A	2.48e-22	1.04e-271	TRIB1
ApoB	rs7255743	19	46018119	G	A	2.61e-22	8.09e-149	VASP
TG	rs738408	22	44324730	C	T	3.79e-22	>0.01	PNPLA3
TG	rs102275	11	61557803	C	T	1.93e-21	1.64e-88	TMEM258
GGT	rs1778793	13	28444088	G	C	2.75e-21	1.1e-50	PLUT
AST	rs1260326	2	27730940	C	T	4.86e-21	9.48e-18	GCKR
ALT	rs10733608	9	117148430	G	T	1.01e-20	1.71e-94	AKNA
ApoB	rs58489806	19	19456917	C	T	1.1e-20	7.81e-119	MAU2
Glucose	rs491443	2	169769027	C	A	2.58e-20	6.8e-67	G6PC2
AST	rs2862954	10	101912064	C	T	4.76e-20	1.38e-85	ERLIN1
HbA1c	rs4737010	8	41630447	G	A	2.1e-19	6.74e-186	ANK1
ApoA	rs4783961	16	56994894	G	A	4.7e-18	2.62e-219	CETP
Glucose	rs7903146	10	114758349	C	T	7.12e-18	2.1e-51	TCF7L2
GGT	rs73045269	19	41825191	C	T	7.5e-18	2.89e-28	CCDC97
HbA1c	rs4506565	10	114756041	T	A	2.14e-17	4.16e-71	TCF7L2
GGT	rs13019004	2	192110219	C	T	4.39e-17	4.76e-59	MYO1B
hsCRP	22:39151057_CG_C	22	39151057	C	CG	4.89e-17	2.82e-26	SUN2
AST	rs200210321	19	19393890	AG	A	2.51e-16	2.47e-41	SUGP1
ALP	rs147329271	6	24184088	C	T	3.86e-16	6.65e-35	DCDC2
ALT	rs28601761	8	126500031	G	C	3.88e-16	1.81e-57	TRIB1
GGT	rs13395911	2	233520254	T	A	4.63e-16	2.8e-35	EFHD1
TG	rs33951980	7	73029437	C	T	8.78e-16	<1e-300	MLXIPL
GGT	rs492602	19	49206417	G	A	9.83e-16	3.76e-75	FUT2
HbA1c	rs79220007	6	26098474	C	T	1.75e-15	1.31e-203	HFE
GGT	rs62076019	17	79481003	G	T	1.82e-15	4.88e-61	ACTG1
HbA1c	rs62550975	9	91408132	G	A	1.89e-15	1.88e-87	MIR4289
TG	rs4711750	6	43757082	T	A	4.75e-15	1.47e-66	VEGFA
GGT	rs7780562	7	26022414	C	A	6.89e-15	1.12e-50	MIR148A
ALT	rs1229984	4	100239319	C	T	1.31e-14	>0.01	ADH1B
ALT	rs4917628	10	113947678	G	A	1.63e-14	5.5e-27	GPAM
HDL-C	rs112180569	20	44557615	G	C	1.9e-14	4.67e-108	PCIF1
CysC	rs548139121	6	31100625	TAA	T	2.15e-14	2.74e-09	PSORS1C1
ALT	rs79220007	6	26098474	C	T	2.66e-14	2.27e-08	HFE
HbA1c	rs79681349	6	25582712	G	C	3.08e-14	2.53e-105	CARMIL1
GGT	rs339969	15	60883281	C	A	3.84e-14	1.06e-133	RORA-AS1
HbA1c	rs11881955	19	17254508	G	A	4.14e-14	9.16e-91	MYO9B
TC	rs62116778	19	44894070	G	T	5.35e-14	7.32e-109	ZNF285
HDL-C	rs13284054	9	107669073	C	T	8.52e-14	7.75e-98	ABCA1
Bilirubin-Tot	rs764353259	10	65290254	AT	A	9.71e-14	1.86e-47	REEP3
Bilirubin-Tot	rs9804848	12	21404082	C	T	9.97e-14	1.75e-118	SLCO1B1
GGT	rs6557780	8	21937441	G	A	1.19e-13	1.58e-54	DMTN
GGT	rs542141666	10	60302607	TA	T	1.52e-13	5.73e-23	BICC1
GGT	rs62114506	2	242793	G	C	3.69e-13	2.19e-15	SH3YL1
HDL-C	rs186808413	11	117042408	C	T	3.77e-13	1.61e-84	PAFAH1B2
CysC	rs9272080	6	32599633	G	A	6.31e-13	3.96e-22	HLA-DQA1
GGT	rs1961456	8	18255709	G	A	6.94e-13	2.64e-09	NAT2
TG	1:63038303_TGG_T	1	63038303	TGG	T	1.63e-12	3.41e-227	DOCK7
LDL-C	rs11668386	19	19531910	G	A	1.68e-12	1.19e-102	GATAD2A
GGT	rs7253117	19	17844894	G	A	1.76e-12	1.86e-29	MAP1S
ApoA	rs438811	19	45416741	C	T	1.91e-12	4.24e-23	APOC1
ALT	rs35348663	7	72991593	G	C	2.14e-12	1.5e-08	TBL2
Glucose	rs62619919	10	13325784	C	T	2.21e-12	>0.01	PHYH
GGT	rs141306206	2	27745764	GT	G	2.48e-12	2.61e-93
GGT	rs71666203	1	89157443	T	A	2.87e-12	5.2e-23	PKN2
CysC	rs3130288	6	32096001	C	A	2.99e-12	2e-31	ATF6B
LDL-C	rs7255743	19	46018119	G	A	3.19e-12	2.33e-108	VASP
GGT	rs11114055	12	109169137	C	T	3.24e-12	5.3e-24	SSH1
ApoB	rs62116988	19	44296689	G	A	3.93e-12	9.26e-46	LYPD5
GGT	rs2979469	8	30285091	G	C	4.59e-12	1.96e-16	RBPMS
LipA	rs59951233	6	158191647	G	A	6.45e-12	0.00431	SNX9
ALT	rs17036328	3	12390484	C	T	9.32e-12	5.99e-26	PPARG
CysC	rs2023463	6	29413003	C	T	9.37e-12	8.18e-18	OR10C1
GGT	rs75559381	3	149207252	C	A	9.4e-12	4.26e-06	TM4SF4
hsCRP	rs1065853	19	45413233	G	T	9.5e-12	3.59e-97	APOE
Bilirubin-Dir	rs764353259	10	65290254	AT	A	1.09e-11	6.02e-24	REEP3
hsCRP	rs17128445	1	66610968	G	A	1.3e-11	5.09e-24	PDE4B
GGT	rs1469084	19	33868013	G	A	2.08e-11	5.75e-30	CEBPG
CysC	rs3132618	6	30376339	C	T	2.37e-11	2.78e-19	RPP21
ALP	rs142748794	1	20154462	G	T	2.41e-11	0.00138	RNF186
ALT	rs4782568	16	83980529	G	C	2.62e-11	5.04e-23	OSGIN1
hsCRP	rs3132471	6	31419201	G	A	2.66e-11	>0.01	LINC01149
GGT	rs2487569	1	120442257	T	A	2.67e-11	1.79e-17	ADAM30
GGT	6:53946191_AT_A	6	53946191	AT	A	2.91e-11	1.01e-56	MLIP
AST	rs1800562	6	26093141	G	A	3.37e-11	2.11e-12	HFE
GGT	rs62030794	16	422516	G	T	3.59e-11	6.62e-20	TMEM8A
GGT	rs2904889	8	95940598	G	T	4.44e-11	2.64e-23	TP53INP1
Glucose	rs1800437	19	46181392	G	C	4.6e-11	2.88e-07	GIPR
GGT	rs74398561	11	118233634	G	A	4.74e-11	1.42e-13	UBE4A
GGT	rs28601761	8	126500031	G	C	7.78e-11	1.15e-34	TRIB1
GGT	rs17358295	11	34653771	G	T	9.48e-11	7.76e-26	EHF
GGT	rs551619	11	78597949	G	C	1.06e-10	4.95e-23	TENM4
GGT	rs201579800	10	101585440	C	CT	1.09e-10	6.45e-26	ABCC2
CysC	rs6939532	6	26534024	G	T	1.36e-10	1.19e-08	HMGN4
GGT	rs3861491	14	50440474	G	A	1.6e-10	1.21e-17	MIR6076
Glucose	rs12146652	11	17384542	C	A	1.63e-10	4e-13	NCR3LG1
ALT	2:27748992_AT_A	2	27748992	AT	A	1.8e-10	0.00414
CysC	rs35044849	6	28667669	G	A	1.88e-10	7.33e-17	LINC00533
GGT	rs6519133	22	39096602	C	T	1.89e-10	1.55e-32	JOSD1
Glucose	rs11187140	10	94466910	G	A	1.98e-10	>0.01	HHEX
CysC	rs13197176	6	28129232	C	T	2.08e-10	1.47e-13	ZNF192P1
GGT	rs123698	19	807442	G	C	2.11e-10	2.92e-43	PTBP1
GGT	rs6110389	20	14671213	T	A	2.19e-10	8.59e-32	MACROD2
HbA1c	rs72996113	11	100453046	C	T	2.31e-10	1.46e-56	LOC100128386
Glucose	rs60980157	9	139235415	C	T	2.39e-10	1.25e-11	GPSM1
hsCRP	rs13409371	2	113838145	G	A	2.63e-10	6.93e-59	IL1F10
Urea	rs114627470	14	28076812	G	T	3.93e-10	>0.01	LOC728755
ApoB	rs55730499	6	161005610	C	T	4.1e-10	4.74e-166	LPA
Bilirubin-Tot	6:93407716_CCAG_C	6	93407716	C	CCAG	4.83e-10	>0.01
ALT	rs1169306	12	121438311	C	T	4.84e-10	>0.01	C12orf43
GGT	rs41302867	6	7240876	G	A	5.36e-10	2.59e-17	RREB1
AST	rs2980888	8	126507308	C	T	5.43e-10	4.98e-20	TRIB1
Bilirubin-Dir	rs16926246	10	71093392	C	T	6.35e-10	6.77e-60	HK1
LDL-C	rs77064286	16	57940344	G	A	6.44e-10	>0.01	CNGB1
Glucose	rs10440833	6	20688121	T	A	8.66e-10	3.81e-16	CDKAL1
ApoA	rs9272278	6	32603656	G	C	1.12e-09	3.6e-14	HLA-DQA1
TC	rs113954889	19	19294392	T	A	1.37e-09	5.12e-68	BORCS8
LDL-C	rs6681159	1	55507882	C	T	1.51e-09	3.54e-54	PCSK9
HbA1c	rs12212095	6	1083696	G	A	1.51e-09	>0.01	LINC01622
GGT	rs66827546	5	132388960	G	A	1.57e-09	5.23e-22	HSPA4
AST	rs10119644	9	117129592	T	A	1.62e-09	2.1e-30	AKNA
Bilirubin-Dir	rs11897789	2	233624257	G	A	1.63e-09	1.19e-10	GIGYF2
HDL-C	rs1461729	8	9187242	G	A	1.78e-09	9.49e-97	LOC157273
GGT	rs17236494	3	160173600	C	A	1.92e-09	1.54e-25	TRIM59-IFT80
GGT	rs12994639	2	64959331	G	T	1.95e-09	3.55e-18	SERTAD2
TG	rs116987336	11	117175658	G	A	2.01e-09	4.2e-143	BACE1
HDL-C	rs72836561	17	41926126	C	T	2.31e-09	1.03e-149	CD300LG
GGT	rs7314285	12	111522026	G	T	2.34e-09	6.95e-33	CUX2
GGT	rs4074793	5	52193125	G	A	2.4e-09	5.7e-62	ITGA1
ApoB	rs77064286	16	57940344	G	A	2.42e-09	>0.01	CNGB1
CysC	rs56401801	6	27301512	T	A	2.73e-09	5.08e-13	VN1R10P
LDL-C	rs10455872	6	161010118	G	A	2.87e-09	8.77e-189	LPA
GGT	rs12134456	1	155722506	G	C	2.94e-09	1.65e-20	GON4L
GGT	rs111769518	20	3181552	G	C	2.94e-09	4.48e-10	DDRGK1
ALT	rs754465	10	79680514	C	A	3.12e-09	8.23e-26	DLG5
GGT	rs685059	1	23783185	G	C	3.57e-09	2.17e-20	ASAP3
CysC	rs6113833	20	22851134	G	A	3.63e-09	1.2e-06	SSTR4
TC	rs188800086	2	176996018	C	T	3.77e-09	>0.01	HOXD8
GGT	rs235343	21	46249752	C	A	4.02e-09	2.95e-21	SUMO3
GGT	rs10994838	10	52642500	C	T	4.16e-09	8.93e-26	A1CF
ApoA	rs73134009	3	102308659	T	A	4.39e-09	>0.01	ZPLD1
ALT	22:36055987_AT_A	22	36055987	AT	A	4.41e-09	0.000173	APOL6

## Sheet: Supplementary Data 4
Ancestry	Biomarker	Index variant	CHR	POS	REF	ALT	P_vQTL	Nearest gene
EUR	Bilirubin-Tot	rs7564935	2	234645186	G	T	<1e-300	UGT1A10
EUR	Bilirubin-Dir	rs28900731	2	234790111	A	G	3.43e-144	MSL3P1
EUR	LipA	rs73020718	6	160032984	A	G	5.64e-87	SOD2
SAS	Bilirubin-Tot	rs759174	2	234668245	A	C	3.3e-39	UGT1A10
SAS	TC	rs117308488	9	85091242	C	T	2.95e-15	SPATA31D1
AFR	Glucose	rs10486866	7	70088656	C	T	2.4e-14	AUTS2
EUR	LipA	rs4709541	6	162103294	G	A	3.98e-14	PRKN
SAS	LDL-C	rs117308488	9	85091242	C	T	1.47e-13	SPATA31D1
AFR	Creatinine	rs79443026	10	20539775	G	T	5.89e-13	PLXDC2
SAS	Glucose	rs78405915	12	129250515	C	T	1.37e-12	SLC15A4
AFR	HbA1c	4:11508981_AC_A	4	11508981	AC	A	1.78e-12
SAS	HbA1c	rs75195408	9	5415388	G	A	3.25e-12	PLGRKT
SAS	Glucose	rs143155083	3	147627610	T	G	3.91e-12	LINC02032
AFR	HbA1c	rs115410451	14	20671208	T	G	4.22e-12	OR11G2
EUR	Bilirubin-Tot	rs59502980	2	233636264	C	T	1.14e-11	GIGYF2
SAS	ALT	rs113714930	7	122639020	A	G	1.88e-11	TAS2R16
SAS	AST	rs6816536	4	81746468	G	A	2.96e-11	CFAP299
AFR	TC	rs10799206	1	4193410	C	G	3e-11	LINC01346
SAS	HbA1c	rs35100673	3	169489937	C	T	3.53e-11	MYNN
SAS	HbA1c	rs60287673	3	173983838	T	A	6.89e-11	NLGN1
SAS	ALT	rs77683437	14	90237966	C	T	8.05e-11	EFCAB11
AFR	HbA1c	rs146502564	1	80440758	C	CT	1.49e-10	LINC01781
SAS	TC	9:6347745_CTCAATTTAGAT_C	9	6347745	CTCAATTTAGAT	C	1.53e-10
AFR	Glucose	rs79850882	5	111502842	G	A	1.57e-10	EPB41L4A
SAS	HbA1c	rs76922535	1	207617424	T	C	2.44e-10	CR2
SAS	Glucose	rs7024007	9	137904052	T	G	2.44e-10	OLFM1
SAS	Glucose	rs146966169	10	116105710	C	T	2.63e-10	AFAP1L2
SAS	TC	rs6777552	3	100430508	G	A	2.84e-10	TFG
SAS	TC	rs141778563	22	34178765	T	C	3.51e-10	LARGE1
EAS	hsCRP	rs2927021	8	120363974	A	G	3.54e-10	MIR548AZ
SAS	Glucose	rs75655623	19	31963603	G	T	4.39e-10	THEG5
EAS	Glucose	20:14853696_TGAA_T	20	14853696	TGAA	T	4.96e-10
SAS	HbA1c	rs66625858	4	117847679	A	G	5.56e-10	TRAM1L1
EAS	CysC	rs770327456	6	154624744	AACTATTGCCCT	A	5.78e-10
EUR	GGT	rs445	7	92408370	C	T	6.13e-10	CDK6
SAS	HbA1c	rs12829748	12	11482970	C	T	6.3e-10	PRB4
SAS	HDL-C	rs115029012	5	159199338	G	T	6.47e-10	LINC01847
SAS	HbA1c	rs10099198	8	128832814	A	G	6.53e-10	PVT1
AFR	GGT	rs7452766	6	53354645	A	G	6.9e-10	GCLC
SAS	LDL-C	rs141778563	22	34178765	T	C	7.08e-10	LARGE1
SAS	AST	rs191973452	4	71920794	A	G	7.36e-10	DCK
AFR	Glucose	rs11704241	22	40102918	G	A	7.76e-10	CACNA1I
SAS	HbA1c	14:61722955_TA_T	14	61722955	TA	T	7.93e-10
AFR	HDL-C	rs16899130	5	29574665	C	T	7.97e-10	LINC02064
EAS	HbA1c	rs75382308	9	4186514	A	T	9.26e-10	GLIS3
SAS	ALT	rs12073859	1	54446576	C	T	1.09e-09	LRRC42
AFR	Creatinine	rs245640	16	60041166	T	C	1.11e-09	LINC02141
AFR	HbA1c	7:53750760_GTTTCTTTTAATCT_G	7	53750760	GTTTCTTTTAATCT	G	1.26e-09
AFR	LDL-C	rs2047925	16	78935908	G	C	1.4e-09	WWOX
SAS	Glucose	rs143505534	3	114298141	G	C	1.53e-09	ZBTB20
SAS	CysC	rs149489247	1	70963523	A	ATG	1.53e-09	CTH
SAS	HbA1c	rs75935752	7	54813499	C	T	1.7e-09	SEC61G
SAS	Albumin	rs73167112	13	32662954	G	A	1.75e-09	FRY
AFR	Glucose	rs62419594	6	84385289	T	C	2.03e-09	SNAP91
AFR	HbA1c	rs10932672	2	217553930	G	A	2.24e-09	IGFBP5
AFR	Bilirubin-Dir	rs4740730	9	3747246	A	T	2.39e-09	RFX3-AS1
EUR	ApoB	rs73008942	19	19155672	G	A	2.46e-09	ARMC6
AFR	LDL-C	rs10995857	10	66026415	A	G	2.61e-09	ANXA2P3
AFR	AST	7:67346725_GTGCAATCATAGCTCAC_G	7	67346725	GTGCAATCATAGCTCAC	G	2.74e-09
EUR	Glucose	20:25372980_TA_T	20	25372980	TA	T	2.81e-09
AFR	CysC	2:183252484_TAAAA_T	2	183252484	TAAAA	T	2.82e-09
SAS	LDL-C	rs6777552	3	100430508	G	A	2.9e-09	TFG
SAS	Glucose	rs117934206	7	42153845	A	G	2.98e-09	GLI3
EUR	GGT	rs12855875	13	110938156	A	G	3.17e-09	COL4A1
SAS	Glucose	rs139097437	13	42285818	A	G	3.47e-09	VWA8
AFR	Creatinine	rs10020512	4	5745954	T	A	3.52e-09	EVC
EAS	AST	rs55650819	3	4645413	C	A	3.58e-09	ITPR1
SAS	Glucose	rs143228560	21	18315159	C	CT	3.76e-09	MIR99AHG
AFR	Urea	rs826792	7	147028591	A	G	3.83e-09	CNTNAP2
SAS	Bilirubin-Tot	rs75039817	6	141812104	T	C	4.14e-09	NMBR
SAS	Glucose	rs189678020	2	175199504	C	T	4.3e-09	SP9
EUR	GGT	13:73641980_CT_C	13	73641980	CT	C	4.33e-09

## Sheet: Supplementary Data 5
Biomarker	GC_lambda - vQTL	# vQTLs	# vQTLs w/out ME	% vQTLs w/ ME	GC_lambda - ME	# MEs	% MEs w/ vQTL
ALT	1.08	17	3	82	1.34	198	7
Albumin	1.03	0	0	NA	1.36	198	0
ALP	1.04	6	1	83	1.41	318	2
ApoA	1.05	4	1	75	1.43	243	1
ApoB	1.02	6	1	83	1.37	250	2
AST	1.06	8	0	100	1.33	233	3
hsCRP	1.05	6	0	100	1.44	185	3
TC	1.03	3	1	67	1.37	284	1
Creatinine	1.03	0	0	NA	1.52	389	0
CysC	1.06	11	0	100	1.56	333	3
Bilirubin-Dir	1.05	6	1	83	1.17	70	7
GGT	1.17	58	0	100	1.44	277	21
Glucose	1.03	8	3	62	1.18	69	7
HbA1c	1.07	9	1	89	1.4	312	3
HDL-C	1.03	7	0	100	1.48	254	3
LDL-C	1.01	7	1	86	1.36	271	2
LipA	1.05	6	1	83	1.01	9	56
Bilirubin-Tot	1.05	4	1	75	1.24	115	3
TG	1.05	12	1	92	1.46	237	5
Urea	1.05	1	1	0	1.35	166	0

## Sheet: Supplementary Data 6
SNP	Biomarker	P - UKB	P - WGHS
rs9272278	ApoA	1e-09	0.12
rs4783961	ApoA	5.3e-18	0.4
rs438811	ApoA	2.6e-12	0.038
rs73134009	ApoA	4.4e-09	0.067
rs7259350	ApoB	0	2.7e-12
rs62116778	ApoB	2.5e-60	0.00073
rs7255743	ApoB	2.6e-22	0.027
rs56255430	ApoB	9.9e-21	0.74
rs62116988	ApoB	2.2e-12	0.53
rs10455872	ApoB	4.4e-10	0.00024
rs1938498	hsCRP	6.2e-107	1.3e-18
rs12754745	hsCRP	1.8e-30	0.00039
rs17128445	hsCRP	1.3e-11	0.001
22:39151057_CG_C	hsCRP	4.7e-17	0.16
rs10119	hsCRP	1.1e-11	0.16
rs3132471	hsCRP	2.4e-11	0.57
rs13409371	hsCRP	1.8e-10	0.54
rs445925	TC	1.1e-256	2.4e-08
rs62116778	TC	4.6e-14	0.17
rs113954889	TC	1.4e-09	0.52
rs188800086	TC	3.8e-09	0.19
rs72996113	HbA1c	3.1e-10	0.98
rs62550975	HbA1c	1.5e-15	0.037
rs79220007	HbA1c	1.7e-15	0.75
rs79681349	HbA1c	3.1e-14	0.42
rs12212095	HbA1c	1.6e-09	0.41
rs10823346	HbA1c	1.3e-73	0.95
rs4506565	HbA1c	1.5e-17	0.7
rs4737010	HbA1c	2.5e-19	0.13
rs11881955	HbA1c	3.7e-14	0.056
rs1461729	HDL-C	1.5e-09	0.42
rs6073966	HDL-C	2.4e-14	0.028
rs13284054	HDL-C	9.7e-14	0.22
rs4783961	HDL-C	2.6e-40	0.044
rs438811	HDL-C	1.5e-23	0.0031
rs72836561	HDL-C	2.1e-09	0.57
rs186808413	HDL-C	3.8e-13	0.13
rs5117	LDL-C	0	7.3e-23
rs62116778	LDL-C	8.4e-30	0.0017
rs11668386	LDL-C	1.1e-12	0.89
rs7255743	LDL-C	3.2e-12	0.018
rs10455872	LDL-C	2.9e-09	8e-05
rs10888896	LDL-C	1.1e-09	0.0098
rs405405	LipA	0	8.8e-06
rs76832359	LipA	0	5.4e-17
rs117682696	LipA	8.9e-258	0.00071
rs111250403	LipA	5.3e-35	0.1
rs13195756	LipA	1.5e-19	0.51
rs59951233	LipA	4.5e-12	0.5
rs7412	LipA	2.3e-26	0.02
rs3741298	TG	5.9e-101	0.0001
rs102275	TG	2.1e-21	0.75
rs116987336	TG	2e-09	0.63
rs58946909	TG	7.7e-34	0.0024
rs2980859	TG	1.3e-22	0.046
rs1260326	TG	6.2e-38	0.012
1:63038303_TGG_T	TG	1.6e-12	0.37
rs33951980	TG	1.2e-15	0.089
rs34954997	TG	1.4e-26	1.4e-06
rs3747207	TG	2.5e-22	0.2
rs4711750	TG	4.7e-15	0.93

## Sheet: Supplementary Data 7
Field	FieldID	Exposure	Exposure group
Sex	31	31	Miscellaneous
Hand grip strength (left)	46	46	Physical measures
Hand grip strength (right)	47	47	Physical measures
Waist circumference	48	48	Physical measures
Hip circumference	49	49	Physical measures
Standing height	50	50	Physical measures
Seated height	51	51	Physical measures
UK Biobank assessment centre	54	54_10003	Sociodemographics
UK Biobank assessment centre	54	54_11001	Sociodemographics
UK Biobank assessment centre	54	54_11002	Sociodemographics
UK Biobank assessment centre	54	54_11003	Sociodemographics
UK Biobank assessment centre	54	54_11004	Sociodemographics
UK Biobank assessment centre	54	54_11005	Sociodemographics
UK Biobank assessment centre	54	54_11006	Sociodemographics
UK Biobank assessment centre	54	54_11007	Sociodemographics
UK Biobank assessment centre	54	54_11008	Sociodemographics
UK Biobank assessment centre	54	54_11009	Sociodemographics
UK Biobank assessment centre	54	54_11010	Sociodemographics
UK Biobank assessment centre	54	54_11011	Sociodemographics
UK Biobank assessment centre	54	54_11012	Sociodemographics
UK Biobank assessment centre	54	54_11013	Sociodemographics
UK Biobank assessment centre	54	54_11014	Sociodemographics
UK Biobank assessment centre	54	54_11016	Sociodemographics
UK Biobank assessment centre	54	54_11017	Sociodemographics
UK Biobank assessment centre	54	54_11018	Sociodemographics
UK Biobank assessment centre	54	54_11020	Sociodemographics
UK Biobank assessment centre	54	54_11021	Sociodemographics
UK Biobank assessment centre	54	54_11022	Sociodemographics
UK Biobank assessment centre	54	54_11023	Sociodemographics
Cancer year/age first occurred	84	84	Medical conditions
Systolic blood pressure, manual reading	93	93	Physical measures
Diastolic blood pressure, manual reading	94	94	Physical measures
Pulse rate, automated reading	102	102	Physical measures
Number of self-reported cancers	134	134	Medical conditions
Number of self-reported non-cancer illnesses	135	135	Medical conditions
Number of operations, self-reported	136	136	Miscellaneous
Number of treatments/medications taken	137	137	Medications
Townsend deprivation index at recruitment	189	189	Sociodemographics
Reason lost to follow-up	190	190_0	Miscellaneous
Reason lost to follow-up	190	190_1	Miscellaneous
Reason lost to follow-up	190	190_3	Miscellaneous
Reason lost to follow-up	190	190_4	Miscellaneous
Reason lost to follow-up	190	190_5	Miscellaneous
Number of days/week walked 10+ minutes	864	864	Lifestyle and environment
Duration of walks	874	874	Lifestyle and environment
Number of days/week of moderate physical activity 10+ minutes	884	884	Lifestyle and environment
Duration of moderate activity	894	894	Lifestyle and environment
Number of days/week of vigorous physical activity 10+ minutes	904	904	Lifestyle and environment
Duration of vigorous activity	914	914	Lifestyle and environment
Current tobacco smoking	1239	1239	Lifestyle and environment
Past tobacco smoking	1249	1249	Lifestyle and environment
Smoking/smokers in household	1259	1259	Lifestyle and environment
Exposure to tobacco smoke at home	1269	1269	Lifestyle and environment
Exposure to tobacco smoke outside home	1279	1279	Lifestyle and environment
Cooked vegetable intake	1289	1289	Lifestyle and environment
Salad / raw vegetable intake	1299	1299	Lifestyle and environment
Fresh fruit intake	1309	1309	Lifestyle and environment
Dried fruit intake	1319	1319	Lifestyle and environment
Oily fish intake	1329	1329	Lifestyle and environment
Non-oily fish intake	1339	1339	Lifestyle and environment
Processed meat intake	1349	1349	Lifestyle and environment
Poultry intake	1359	1359	Lifestyle and environment
Beef intake	1369	1369	Lifestyle and environment
Lamb/mutton intake	1379	1379	Lifestyle and environment
Pork intake	1389	1389	Lifestyle and environment
Cheese intake	1408	1408	Lifestyle and environment
Milk type used	1418	1418_1	Lifestyle and environment
Milk type used	1418	1418_2	Lifestyle and environment
Milk type used	1418	1418_3	Lifestyle and environment
Milk type used	1418	1418_4	Lifestyle and environment
Milk type used	1418	1418_5	Lifestyle and environment
Milk type used	1418	1418_6	Lifestyle and environment
Spread type	1428	1428_0	Lifestyle and environment
Spread type	1428	1428_1	Lifestyle and environment
Spread type	1428	1428_2	Lifestyle and environment
Spread type	1428	1428_3	Lifestyle and environment
Bread intake	1438	1438	Lifestyle and environment
Bread type	1448	1448_1	Lifestyle and environment
Bread type	1448	1448_2	Lifestyle and environment
Bread type	1448	1448_3	Lifestyle and environment
Bread type	1448	1448_4	Lifestyle and environment
Cereal intake	1458	1458	Lifestyle and environment
Cereal type	1468	1468_1	Lifestyle and environment
Cereal type	1468	1468_2	Lifestyle and environment
Cereal type	1468	1468_3	Lifestyle and environment
Cereal type	1468	1468_4	Lifestyle and environment
Cereal type	1468	1468_5	Lifestyle and environment
Salt added to food	1478	1478	Lifestyle and environment
Tea intake	1488	1488	Lifestyle and environment
Coffee intake	1498	1498	Lifestyle and environment
Coffee type	1508	1508_1	Lifestyle and environment
Coffee type	1508	1508_2	Lifestyle and environment
Coffee type	1508	1508_3	Lifestyle and environment
Coffee type	1508	1508_4	Lifestyle and environment
Hot drink temperature	1518	1518	Lifestyle and environment
Water intake	1528	1528	Lifestyle and environment
Major dietary changes in the last 5 years	1538	1538_0	Lifestyle and environment
Major dietary changes in the last 5 years	1538	1538_1	Lifestyle and environment
Major dietary changes in the last 5 years	1538	1538_2	Lifestyle and environment
Variation in diet	1548	1548	Lifestyle and environment
Alcohol intake frequency.	1558	1558	Lifestyle and environment
Average weekly red wine intake	1568	1568	Lifestyle and environment
Average weekly champagne plus white wine intake	1578	1578	Lifestyle and environment
Average weekly beer plus cider intake	1588	1588	Lifestyle and environment
Average weekly spirits intake	1598	1598	Lifestyle and environment
Average weekly fortified wine intake	1608	1608	Lifestyle and environment
Alcohol usually taken with meals	1618	1618	Lifestyle and environment
Alcohol intake versus 10 years previously	1628	1628	Lifestyle and environment
Father still alive	1797	1797	Health and medical history
Father's age at death	1807	1807	Health and medical history
Mother still alive	1835	1835	Health and medical history
Number of full brothers	1873	1873	Health and medical history
Number of full sisters	1883	1883	Health and medical history
Mood swings	1920	1920	Psychosocial factors
Miserableness	1930	1930	Psychosocial factors
Irritability	1940	1940	Psychosocial factors
Sensitivity / hurt feelings	1950	1950	Psychosocial factors
Fed-up feelings	1960	1960	Psychosocial factors
Nervous feelings	1970	1970	Psychosocial factors
Worrier / anxious feelings	1980	1980	Psychosocial factors
Tense / 'highly strung'	1990	1990	Psychosocial factors
Worry too long after embarrassment	2000	2000	Psychosocial factors
Suffer from 'nerves'	2010	2010	Psychosocial factors
Loneliness, isolation	2020	2020	Psychosocial factors
Guilty feelings	2030	2030	Psychosocial factors
Risk taking	2040	2040	Psychosocial factors
Frequency of depressed mood in last 2 weeks	2050	2050	Psychosocial factors
Frequency of unenthusiasm / disinterest in last 2 weeks	2060	2060	Psychosocial factors
Frequency of tenseness / restlessness in last 2 weeks	2070	2070	Psychosocial factors
Frequency of tiredness / lethargy in last 2 weeks	2080	2080	Psychosocial factors
Seen doctor (GP) for nerves, anxiety, tension or depression	2090	2090	Psychosocial factors
Seen a psychiatrist for nerves, anxiety, tension or depression	2100	2100	Psychosocial factors
Overall health rating	2178	2178	Health and medical history
Long-standing illness, disability or infirmity	2188	2188	Health and medical history
Wears glasses or contact lenses	2207	2207	Health and medical history
Age started wearing glasses or contact lenses	2217	2217	Health and medical history
Other eye problems	2227	2227	Health and medical history
Hearing difficulty/problems	2247	2247_0	Health and medical history
Hearing difficulty/problems	2247	2247_1	Health and medical history
Hearing difficulty/problems	2247	2247_99	Health and medical history
Hearing difficulty/problems with background noise	2257	2257	Health and medical history
Falls in the last year	2296	2296	Health and medical history
Weight change compared with 1 year ago	2306	2306	Health and medical history
Wheeze or whistling in the chest in last year	2316	2316	Health and medical history
Chest pain or discomfort	2335	2335	Health and medical history
Ever had bowel cancer screening	2345	2345	Health and medical history
Most recent bowel cancer screening	2355	2355	Health and medical history
Ever had prostate specific antigen (PSA) test	2365	2365	Health and medical history
Had major operations	2415	2415	Health and medical history
Diabetes diagnosed by doctor	2443	2443	Health and medical history
Cancer diagnosed by doctor	2453	2453	Health and medical history
Fractured/broken bones in last 5 years	2463	2463	Health and medical history
Other serious medical condition/disability diagnosed by doctor	2473	2473	Health and medical history
Taking other prescription medications	2492	2492	Health and medical history
Light smokers, at least 100 smokes in lifetime	2644	2644	Lifestyle and environment
Non-butter spread type details	2654	2654_2	Lifestyle and environment
Non-butter spread type details	2654	2654_4	Lifestyle and environment
Non-butter spread type details	2654	2654_5	Lifestyle and environment
Non-butter spread type details	2654	2654_6	Lifestyle and environment
Non-butter spread type details	2654	2654_7	Lifestyle and environment
Non-butter spread type details	2654	2654_8	Lifestyle and environment
Non-butter spread type details	2654	2654_9	Lifestyle and environment
Reason for reducing amount of alcohol drunk	2664	2664_1	Lifestyle and environment
Reason for reducing amount of alcohol drunk	2664	2664_2	Lifestyle and environment
Reason for reducing amount of alcohol drunk	2664	2664_3	Lifestyle and environment
Reason for reducing amount of alcohol drunk	2664	2664_4	Lifestyle and environment
Reason for reducing amount of alcohol drunk	2664	2664_5	Lifestyle and environment
Ever had breast cancer screening / mammogram	2674	2674	Miscellaneous
Years since last breast cancer screening / mammogram	2684	2684	Miscellaneous
Ever had cervical smear test	2694	2694	Miscellaneous
Years since last cervical smear test	2704	2704	Miscellaneous
Number of live births	2734	2734	Miscellaneous
Birth weight of first child	2744	2744	Miscellaneous
Age at first live birth	2754	2754	Miscellaneous
Age at last live birth	2764	2764	Miscellaneous
Ever had stillbirth, spontaneous miscarriage or termination	2774	2774	Miscellaneous
Ever taken oral contraceptive pill	2784	2784	Miscellaneous
Age started oral contraceptive pill	2794	2794	Miscellaneous
Ever used hormone-replacement therapy (HRT)	2814	2814	Miscellaneous
Bilateral oophorectomy (both ovaries removed)	2834	2834	Miscellaneous
Had other major operations	2844	2844	Health and medical history
Age started smoking in former smokers	2867	2867	Lifestyle and environment
Type of tobacco previously smoked	2877	2877_1	Lifestyle and environment
Type of tobacco previously smoked	2877	2877_2	Lifestyle and environment
Type of tobacco previously smoked	2877	2877_3	Lifestyle and environment
Number of cigarettes previously smoked daily	2887	2887	Lifestyle and environment
Ever stopped smoking for 6+ months	2907	2907	Lifestyle and environment
Number of unsuccessful stop-smoking attempts	2926	2926	Lifestyle and environment
Likelihood of resuming smoking	2936	2936	Lifestyle and environment
General pain for 3+ months	2956	2956	Health and medical history
Age high blood pressure diagnosed	2966	2966	Health and medical history
Age diabetes diagnosed	2976	2976	Health and medical history
Started insulin within one year diagnosis of diabetes	2986	2986	Health and medical history
Fracture resulting from simple fall	3005	3005	Health and medical history
Pace-maker	3079	3079	Miscellaneous
Weight, manual entry	3160	3160	Physical measures
Hearing aid user	3393	3393	Health and medical history
Neck/shoulder pain for 3+ months	3404	3404	Health and medical history
Hip pain for 3+ months	3414	3414	Health and medical history
Age started smoking in current smokers	3436	3436	Lifestyle and environment
Type of tobacco currently smoked	3446	3446_1	Lifestyle and environment
Type of tobacco currently smoked	3446	3446_2	Lifestyle and environment
Type of tobacco currently smoked	3446	3446_3	Lifestyle and environment
Number of cigarettes currently smoked daily (current cigarette smokers)	3456	3456	Lifestyle and environment
Time from waking to first cigarette	3466	3466	Lifestyle and environment
Difficulty not smoking for 1 day	3476	3476	Lifestyle and environment
Ever tried to stop smoking	3486	3486	Lifestyle and environment
Wants to stop smoking	3496	3496	Lifestyle and environment
Mother's age at death	3526	3526	Health and medical history
Age started hormone-replacement therapy (HRT)	3536	3536	Miscellaneous
Back pain for 3+ months	3571	3571	Health and medical history
Ever had hysterectomy (womb removed)	3591	3591	Miscellaneous
Chest pain or discomfort walking normally	3606	3606	Health and medical history
Chest pain due to walking ceases when standing still	3616	3616	Health and medical history
Age angina diagnosed	3627	3627	Health and medical history
Former alcohol drinker	3731	3731	Lifestyle and environment
Stomach/abdominal pain for 3+ months	3741	3741	Health and medical history
Chest pain or discomfort when walking uphill or hurrying	3751	3751	Health and medical history
Age hay fever, rhinitis or eczema diagnosed	3761	3761	Health and medical history
Knee pain for 3+ months	3773	3773	Health and medical history
Age asthma diagnosed	3786	3786	Health and medical history
Headaches for 3+ months	3799	3799	Health and medical history
Number of stillbirths	3829	3829	Miscellaneous
Number of spontaneous miscarriages	3839	3839	Miscellaneous
Number of pregnancy terminations	3849	3849	Miscellaneous
Reason former drinker stopped drinking alcohol	3859	3859_1	Lifestyle and environment
Reason former drinker stopped drinking alcohol	3859	3859_2	Lifestyle and environment
Reason former drinker stopped drinking alcohol	3859	3859_3	Lifestyle and environment
Reason former drinker stopped drinking alcohol	3859	3859_4	Lifestyle and environment
Reason former drinker stopped drinking alcohol	3859	3859_5	Lifestyle and environment
Age of primiparous women at birth of child	3872	3872	Miscellaneous
Age heart attack diagnosed	3894	3894	Health and medical history
Adopted father still alive	3912	3912	Health and medical history
Adopted mother still alive	3942	3942	Health and medical history
Age emphysema/chronic bronchitis diagnosed	3992	3992	Health and medical history
Age deep-vein thrombosis (DVT, blood clot in leg) diagnosed	4012	4012	Health and medical history
Gestational diabetes only	4041	4041	Health and medical history
Age stroke diagnosed	4056	4056	Health and medical history
Facial pains for 3+ months	4067	4067	Health and medical history
Diastolic blood pressure, automated reading	4079	4079	Physical measures
Systolic blood pressure, automated reading	4080	4080	Physical measures
Average monthly red wine intake	4407	4407	Lifestyle and environment
Average monthly champagne plus white wine intake	4418	4418	Lifestyle and environment
Average monthly beer plus cider intake	4429	4429	Lifestyle and environment
Average monthly spirits intake	4440	4440	Lifestyle and environment
Average monthly fortified wine intake	4451	4451	Lifestyle and environment
Average monthly intake of other alcoholic drinks	4462	4462	Lifestyle and environment
Non-accidental death in close genetic family	4501	4501	Health and medical history
Ever depressed for a whole week	4598	4598	Psychosocial factors
Longest period of depression	4609	4609	Psychosocial factors
Number of depression episodes	4620	4620	Psychosocial factors
Ever unenthusiastic/disinterested for a whole week	4631	4631	Psychosocial factors
Ever manic/hyper for 2 days	4642	4642	Psychosocial factors
Ever highly irritable/argumentative for 2 days	4653	4653	Psychosocial factors
Age cataract diagnosed	4700	4700	Health and medical history
Shortness of breath walking on level ground	4717	4717	Health and medical history
Leg pain on walking	4728	4728	Health and medical history
Cochlear implant	4792	4792	Health and medical history
Tinnitus	4803	4803	Health and medical history
Tinnitus severity/nuisance	4814	4814	Health and medical history
Noisy workplace	4825	4825	Health and medical history
Loud music exposure frequency	4836	4836	Health and medical history
Number of older siblings	5057	5057	Health and medical history
Ever had eye surgery	5181	5181	Physical measures
Both eyes present	5182	5182_1	Physical measures
Both eyes present	5182	5182_2	Physical measures
Both eyes present	5182	5182_3	Physical measures
Current eye infection	5183	5183	Physical measures
Ever had cataract surgery	5324	5324_0	Physical measures
Ever had cataract surgery	5324	5324_2	Physical measures
Ever had cataract surgery	5324	5324_3	Physical measures
Ever had cataract surgery	5324	5324_4	Physical measures
Ever had refractive laser eye surgery	5325	5325_0	Physical measures
Ever had refractive laser eye surgery	5325	5325_2	Physical measures
Ever had refractive laser eye surgery	5325	5325_3	Physical measures
Ever had refractive laser eye surgery	5325	5325_4	Physical measures
Ever had surgery for glaucoma or high eye pressure	5326	5326_0	Physical measures
Ever had surgery for glaucoma or high eye pressure	5326	5326_2	Physical measures
Ever had surgery for glaucoma or high eye pressure	5326	5326_3	Physical measures
Ever had surgery for glaucoma or high eye pressure	5326	5326_4	Physical measures
Ever had laser treatment for glaucoma or high eye pressure	5327	5327_0	Physical measures
Ever had laser treatment for glaucoma or high eye pressure	5327	5327_2	Physical measures
Ever had laser treatment for glaucoma or high eye pressure	5327	5327_3	Physical measures
Ever had laser treatment for glaucoma or high eye pressure	5327	5327_4	Physical measures
Ever had corneal graft surgery	5328	5328_0	Physical measures
Ever had corneal graft surgery	5328	5328_2	Physical measures
Ever had corneal graft surgery	5328	5328_3	Physical measures
Ever had corneal graft surgery	5328	5328_4	Physical measures
Average weekly intake of other alcoholic drinks	5364	5364	Lifestyle and environment
Longest period of unenthusiasm / disinterest	5375	5375	Psychosocial factors
Number of unenthusiastic/disinterested episodes	5386	5386	Psychosocial factors
Which eye(s) are affected by cataract	5441	5441_1	Health and medical history
Which eye(s) are affected by cataract	5441	5441_2	Health and medical history
Which eye(s) are affected by cataract	5441	5441_3	Health and medical history
Leg pain when standing still or sitting	5452	5452	Health and medical history
Leg pain in calf/calves	5463	5463	Health and medical history
Leg pain when walking uphill or hurrying	5474	5474	Health and medical history
Leg pain when walking normally	5485	5485	Health and medical history
Leg pain when walking ever disappears while walking	5496	5496	Health and medical history
Leg pain on walking : action taken	5507	5507	Health and medical history
Leg pain on walking : effect of standing still	5518	5518	Health and medical history
Surgery on leg arteries (other than for varicose veins)	5529	5529	Health and medical history
Surgery/amputation of toe or leg	5540	5540_0	Health and medical history
Surgery/amputation of toe or leg	5540	5540_1	Health and medical history
Surgery/amputation of toe or leg	5540	5540_2	Health and medical history
Surgery/amputation of toe or leg	5540	5540_3	Health and medical history
Which eye(s) affected by presbyopia	5610	5610_1	Health and medical history
Which eye(s) affected by presbyopia	5610	5610_2	Health and medical history
Which eye(s) affected by presbyopia	5610	5610_3	Health and medical history
Length of longest manic/irritable episode	5663	5663	Psychosocial factors
Severity of manic/irritable episodes	5674	5674	Psychosocial factors
Which eye(s) affected by hypermetropia (long sight)	5832	5832_1	Health and medical history
Which eye(s) affected by hypermetropia (long sight)	5832	5832_2	Health and medical history
Which eye(s) affected by hypermetropia (long sight)	5832	5832_3	Health and medical history
Which eye(s) affected by myopia (short sight)	5843	5843_1	Health and medical history
Which eye(s) affected by myopia (short sight)	5843	5843_2	Health and medical history
Which eye(s) affected by myopia (short sight)	5843	5843_3	Health and medical history
Which eye(s) affected by astigmatism	5855	5855_1	Health and medical history
Which eye(s) affected by astigmatism	5855	5855_2	Health and medical history
Which eye(s) affected by astigmatism	5855	5855_3	Health and medical history
Previously smoked cigarettes on most/all days	5959	5959	Lifestyle and environment
Qualifications	6138	6138_1	Sociodemographics
Qualifications	6138	6138_100	Sociodemographics
Qualifications	6138	6138_2	Sociodemographics
Qualifications	6138	6138_3	Sociodemographics
Qualifications	6138	6138_4	Sociodemographics
Qualifications	6138	6138_5	Sociodemographics
Qualifications	6138	6138_6	Sociodemographics
Never eat eggs, dairy, wheat, sugar	6144	6144_1	Lifestyle and environment
Never eat eggs, dairy, wheat, sugar	6144	6144_2	Lifestyle and environment
Never eat eggs, dairy, wheat, sugar	6144	6144_3	Lifestyle and environment
Never eat eggs, dairy, wheat, sugar	6144	6144_4	Lifestyle and environment
Never eat eggs, dairy, wheat, sugar	6144	6144_5	Lifestyle and environment
Illness, injury, bereavement, stress in last 2 years	6145	6145_1	Psychosocial factors
Illness, injury, bereavement, stress in last 2 years	6145	6145_100	Psychosocial factors
Illness, injury, bereavement, stress in last 2 years	6145	6145_2	Psychosocial factors
Illness, injury, bereavement, stress in last 2 years	6145	6145_3	Psychosocial factors
Illness, injury, bereavement, stress in last 2 years	6145	6145_4	Psychosocial factors
Illness, injury, bereavement, stress in last 2 years	6145	6145_5	Psychosocial factors
Illness, injury, bereavement, stress in last 2 years	6145	6145_6	Psychosocial factors
Reason for glasses/contact lenses	6147	6147_1	Health and medical history
Reason for glasses/contact lenses	6147	6147_2	Health and medical history
Reason for glasses/contact lenses	6147	6147_3	Health and medical history
Reason for glasses/contact lenses	6147	6147_4	Health and medical history
Reason for glasses/contact lenses	6147	6147_5	Health and medical history
Reason for glasses/contact lenses	6147	6147_6	Health and medical history
Reason for glasses/contact lenses	6147	6147_7	Health and medical history
Eye problems/disorders	6148	6148_1	Health and medical history
Eye problems/disorders	6148	6148_100	Health and medical history
Eye problems/disorders	6148	6148_2	Health and medical history
Eye problems/disorders	6148	6148_3	Health and medical history
Eye problems/disorders	6148	6148_4	Health and medical history
Eye problems/disorders	6148	6148_5	Health and medical history
Eye problems/disorders	6148	6148_6	Health and medical history
Mouth/teeth dental problems	6149	6149_1	Health and medical history
Mouth/teeth dental problems	6149	6149_100	Health and medical history
Mouth/teeth dental problems	6149	6149_2	Health and medical history
Mouth/teeth dental problems	6149	6149_3	Health and medical history
Mouth/teeth dental problems	6149	6149_4	Health and medical history
Mouth/teeth dental problems	6149	6149_5	Health and medical history
Mouth/teeth dental problems	6149	6149_6	Health and medical history
Vascular/heart problems diagnosed by doctor	6150	6150_1	Health and medical history
Vascular/heart problems diagnosed by doctor	6150	6150_100	Health and medical history
Vascular/heart problems diagnosed by doctor	6150	6150_2	Health and medical history
Vascular/heart problems diagnosed by doctor	6150	6150_3	Health and medical history
Vascular/heart problems diagnosed by doctor	6150	6150_4	Health and medical history
Fractured bone site(s)	6151	6151_1	Health and medical history
Fractured bone site(s)	6151	6151_2	Health and medical history
Fractured bone site(s)	6151	6151_3	Health and medical history
Fractured bone site(s)	6151	6151_4	Health and medical history
Fractured bone site(s)	6151	6151_5	Health and medical history
Fractured bone site(s)	6151	6151_6	Health and medical history
Fractured bone site(s)	6151	6151_7	Health and medical history
Blood clot, DVT, bronchitis, emphysema, asthma, rhinitis, eczema, allergy diagnosed by doctor	6152	6152_100	Health and medical history
Blood clot, DVT, bronchitis, emphysema, asthma, rhinitis, eczema, allergy diagnosed by doctor	6152	6152_5	Health and medical history
Blood clot, DVT, bronchitis, emphysema, asthma, rhinitis, eczema, allergy diagnosed by doctor	6152	6152_6	Health and medical history
Blood clot, DVT, bronchitis, emphysema, asthma, rhinitis, eczema, allergy diagnosed by doctor	6152	6152_7	Health and medical history
Blood clot, DVT, bronchitis, emphysema, asthma, rhinitis, eczema, allergy diagnosed by doctor	6152	6152_8	Health and medical history
Blood clot, DVT, bronchitis, emphysema, asthma, rhinitis, eczema, allergy diagnosed by doctor	6152	6152_9	Health and medical history
Medication for cholesterol, blood pressure, diabetes, or take exogenous hormones	6153	6153_1	Health and medical history
Medication for cholesterol, blood pressure, diabetes, or take exogenous hormones	6153	6153_100	Health and medical history
Medication for cholesterol, blood pressure, diabetes, or take exogenous hormones	6153	6153_2	Health and medical history
Medication for cholesterol, blood pressure, diabetes, or take exogenous hormones	6153	6153_3	Health and medical history
Medication for cholesterol, blood pressure, diabetes, or take exogenous hormones	6153	6153_4	Health and medical history
Medication for cholesterol, blood pressure, diabetes, or take exogenous hormones	6153	6153_5	Health and medical history
Medication for pain relief, constipation, heartburn	6154	6154_1	Health and medical history
Medication for pain relief, constipation, heartburn	6154	6154_100	Health and medical history
Medication for pain relief, constipation, heartburn	6154	6154_2	Health and medical history
Medication for pain relief, constipation, heartburn	6154	6154_3	Health and medical history
Medication for pain relief, constipation, heartburn	6154	6154_4	Health and medical history
Medication for pain relief, constipation, heartburn	6154	6154_5	Health and medical history
Medication for pain relief, constipation, heartburn	6154	6154_6	Health and medical history
Vitamin and mineral supplements	6155	6155_1	Health and medical history
Vitamin and mineral supplements	6155	6155_100	Health and medical history
Vitamin and mineral supplements	6155	6155_2	Health and medical history
Vitamin and mineral supplements	6155	6155_3	Health and medical history
Vitamin and mineral supplements	6155	6155_4	Health and medical history
Vitamin and mineral supplements	6155	6155_5	Health and medical history
Vitamin and mineral supplements	6155	6155_6	Health and medical history
Vitamin and mineral supplements	6155	6155_7	Health and medical history
Manic/hyper symptoms	6156	6156_100	Psychosocial factors
Manic/hyper symptoms	6156	6156_11	Psychosocial factors
Manic/hyper symptoms	6156	6156_12	Psychosocial factors
Manic/hyper symptoms	6156	6156_13	Psychosocial factors
Manic/hyper symptoms	6156	6156_14	Psychosocial factors
Manic/hyper symptoms	6156	6156_15	Psychosocial factors
Why stopped smoking	6157	6157_1	Lifestyle and environment
Why stopped smoking	6157	6157_100	Lifestyle and environment
Why stopped smoking	6157	6157_2	Lifestyle and environment
Why stopped smoking	6157	6157_3	Lifestyle and environment
Why stopped smoking	6157	6157_4	Lifestyle and environment
Why reduced smoking	6158	6158_1	Lifestyle and environment
Why reduced smoking	6158	6158_100	Lifestyle and environment
Why reduced smoking	6158	6158_2	Lifestyle and environment
Why reduced smoking	6158	6158_3	Lifestyle and environment
Why reduced smoking	6158	6158_4	Lifestyle and environment
Pain type(s) experienced in last month	6159	6159_1	Health and medical history
Pain type(s) experienced in last month	6159	6159_100	Health and medical history
Pain type(s) experienced in last month	6159	6159_2	Health and medical history
Pain type(s) experienced in last month	6159	6159_3	Health and medical history
Pain type(s) experienced in last month	6159	6159_4	Health and medical history
Pain type(s) experienced in last month	6159	6159_5	Health and medical history
Pain type(s) experienced in last month	6159	6159_6	Health and medical history
Pain type(s) experienced in last month	6159	6159_7	Health and medical history
Pain type(s) experienced in last month	6159	6159_8	Health and medical history
Medication for cholesterol, blood pressure or diabetes	6177	6177_1	Health and medical history
Medication for cholesterol, blood pressure or diabetes	6177	6177_100	Health and medical history
Medication for cholesterol, blood pressure or diabetes	6177	6177_2	Health and medical history
Medication for cholesterol, blood pressure or diabetes	6177	6177_3	Health and medical history
Mineral and other dietary supplements	6179	6179_1	Health and medical history
Mineral and other dietary supplements	6179	6179_100	Health and medical history
Mineral and other dietary supplements	6179	6179_2	Health and medical history
Mineral and other dietary supplements	6179	6179_3	Health and medical history
Mineral and other dietary supplements	6179	6179_4	Health and medical history
Mineral and other dietary supplements	6179	6179_5	Health and medical history
Mineral and other dietary supplements	6179	6179_6	Health and medical history
Number of antibiotics taken in last 3 months	6671	6671	Medications
Cancer code, self-reported	20001	20001_1001	Medical conditions
Cancer code, self-reported	20001	20001_1002	Medical conditions
Cancer code, self-reported	20001	20001_1003	Medical conditions
Cancer code, self-reported	20001	20001_1004	Medical conditions
Cancer code, self-reported	20001	20001_1006	Medical conditions
Cancer code, self-reported	20001	20001_1011	Medical conditions
Cancer code, self-reported	20001	20001_1017	Medical conditions
Cancer code, self-reported	20001	20001_1018	Medical conditions
Cancer code, self-reported	20001	20001_1019	Medical conditions
Cancer code, self-reported	20001	20001_1020	Medical conditions
Cancer code, self-reported	20001	20001_1022	Medical conditions
Cancer code, self-reported	20001	20001_1023	Medical conditions
Cancer code, self-reported	20001	20001_1024	Medical conditions
Cancer code, self-reported	20001	20001_1030	Medical conditions
Cancer code, self-reported	20001	20001_1032	Medical conditions
Cancer code, self-reported	20001	20001_1034	Medical conditions
Cancer code, self-reported	20001	20001_1035	Medical conditions
Cancer code, self-reported	20001	20001_1039	Medical conditions
Cancer code, self-reported	20001	20001_1040	Medical conditions
Cancer code, self-reported	20001	20001_1041	Medical conditions
Cancer code, self-reported	20001	20001_1044	Medical conditions
Cancer code, self-reported	20001	20001_1045	Medical conditions
Cancer code, self-reported	20001	20001_1047	Medical conditions
Cancer code, self-reported	20001	20001_1048	Medical conditions
Cancer code, self-reported	20001	20001_1050	Medical conditions
Cancer code, self-reported	20001	20001_1052	Medical conditions
Cancer code, self-reported	20001	20001_1053	Medical conditions
Cancer code, self-reported	20001	20001_1055	Medical conditions
Cancer code, self-reported	20001	20001_1056	Medical conditions
Cancer code, self-reported	20001	20001_1059	Medical conditions
Cancer code, self-reported	20001	20001_1060	Medical conditions
Cancer code, self-reported	20001	20001_1061	Medical conditions
Cancer code, self-reported	20001	20001_1062	Medical conditions
Cancer code, self-reported	20001	20001_1063	Medical conditions
Cancer code, self-reported	20001	20001_1065	Medical conditions
Cancer code, self-reported	20001	20001_1068	Medical conditions
Cancer code, self-reported	20001	20001_1070	Medical conditions
Cancer code, self-reported	20001	20001_1072	Medical conditions
Cancer code, self-reported	20001	20001_1073	Medical conditions
Cancer code, self-reported	20001	20001_99999	Medical conditions
Non-cancer illness code, self-reported	20002	20002_1065	Medical conditions
Non-cancer illness code, self-reported	20002	20002_1066	Medical conditions
Non-cancer illness code, self-reported	20002	20002_1067	Medical conditions
Non-cancer illness code, self-reported	20002	20002_1072	Medical conditions
Non-cancer illness code, self-reported	20002	20002_1073	Medical conditions
Non-cancer illness code, self-reported	20002	20002_1074	Medical conditions
Non-cancer illness code, self-reported	20002	20002_1075	Medical conditions
Non-cancer illness code, self-reported	20002	20002_1076	Medical conditions
Non-cancer illness code, self-reported	20002	20002_1077	Medical conditions
Non-cancer illness code, self-reported	20002	20002_1078	Medical conditions
Non-cancer illness code, self-reported	20002	20002_1079	Medical conditions
Non-cancer illness code, self-reported	20002	20002_1080	Medical conditions
Non-cancer illness code, self-reported	20002	20002_1081	Medical conditions
Non-cancer illness code, self-reported	20002	20002_1082	Medical conditions
Non-cancer illness code, self-reported	20002	20002_1083	Medical conditions
Non-cancer illness code, self-reported	20002	20002_1086	Medical conditions
Non-cancer illness code, self-reported	20002	20002_1087	Medical conditions
Non-cancer illness code, self-reported	20002	20002_1093	Medical conditions
Non-cancer illness code, self-reported	20002	20002_1094	Medical conditions
Non-cancer illness code, self-reported	20002	20002_1111	Medical conditions
Non-cancer illness code, self-reported	20002	20002_1112	Medical conditions
Non-cancer illness code, self-reported	20002	20002_1113	Medical conditions
Non-cancer illness code, self-reported	20002	20002_1114	Medical conditions
Non-cancer illness code, self-reported	20002	20002_1115	Medical conditions
Non-cancer illness code, self-reported	20002	20002_1117	Medical conditions
Non-cancer illness code, self-reported	20002	20002_1120	Medical conditions
Non-cancer illness code, self-reported	20002	20002_1121	Medical conditions
Non-cancer illness code, self-reported	20002	20002_1123	Medical conditions
Non-cancer illness code, self-reported	20002	20002_1125	Medical conditions
Non-cancer illness code, self-reported	20002	20002_1126	Medical conditions
Non-cancer illness code, self-reported	20002	20002_1134	Medical conditions
Non-cancer illness code, self-reported	20002	20002_1135	Medical conditions
Non-cancer illness code, self-reported	20002	20002_1136	Medical conditions
Non-cancer illness code, self-reported	20002	20002_1137	Medical conditions
Non-cancer illness code, self-reported	20002	20002_1138	Medical conditions
Non-cancer illness code, self-reported	20002	20002_1139	Medical conditions
Non-cancer illness code, self-reported	20002	20002_1140	Medical conditions
Non-cancer illness code, self-reported	20002	20002_1142	Medical conditions
Non-cancer illness code, self-reported	20002	20002_1143	Medical conditions
Non-cancer illness code, self-reported	20002	20002_1154	Medical conditions
Non-cancer illness code, self-reported	20002	20002_1155	Medical conditions
Non-cancer illness code, self-reported	20002	20002_1156	Medical conditions
Non-cancer illness code, self-reported	20002	20002_1157	Medical conditions
Non-cancer illness code, self-reported	20002	20002_1158	Medical conditions
Non-cancer illness code, self-reported	20002	20002_1161	Medical conditions
Non-cancer illness code, self-reported	20002	20002_1162	Medical conditions
Non-cancer illness code, self-reported	20002	20002_1163	Medical conditions
Non-cancer illness code, self-reported	20002	20002_1165	Medical conditions
Non-cancer illness code, self-reported	20002	20002_1190	Medical conditions
Non-cancer illness code, self-reported	20002	20002_1191	Medical conditions
Non-cancer illness code, self-reported	20002	20002_1192	Medical conditions
Non-cancer illness code, self-reported	20002	20002_1193	Medical conditions
Non-cancer illness code, self-reported	20002	20002_1194	Medical conditions
Non-cancer illness code, self-reported	20002	20002_1196	Medical conditions
Non-cancer illness code, self-reported	20002	20002_1197	Medical conditions
Non-cancer illness code, self-reported	20002	20002_1200	Medical conditions
Non-cancer illness code, self-reported	20002	20002_1201	Medical conditions
Non-cancer illness code, self-reported	20002	20002_1202	Medical conditions
Non-cancer illness code, self-reported	20002	20002_1207	Medical conditions
Non-cancer illness code, self-reported	20002	20002_1214	Medical conditions
Non-cancer illness code, self-reported	20002	20002_1220	Medical conditions
Non-cancer illness code, self-reported	20002	20002_1221	Medical conditions
Non-cancer illness code, self-reported	20002	20002_1222	Medical conditions
Non-cancer illness code, self-reported	20002	20002_1223	Medical conditions
Non-cancer illness code, self-reported	20002	20002_1224	Medical conditions
Non-cancer illness code, self-reported	20002	20002_1225	Medical conditions
Non-cancer illness code, self-reported	20002	20002_1226	Medical conditions
Non-cancer illness code, self-reported	20002	20002_1228	Medical conditions
Non-cancer illness code, self-reported	20002	20002_1229	Medical conditions
Non-cancer illness code, self-reported	20002	20002_1230	Medical conditions
Non-cancer illness code, self-reported	20002	20002_1234	Medical conditions
Non-cancer illness code, self-reported	20002	20002_1238	Medical conditions
Non-cancer illness code, self-reported	20002	20002_1240	Medical conditions
Non-cancer illness code, self-reported	20002	20002_1242	Medical conditions
Non-cancer illness code, self-reported	20002	20002_1243	Medical conditions
Non-cancer illness code, self-reported	20002	20002_1246	Medical conditions
Non-cancer illness code, self-reported	20002	20002_1247	Medical conditions
Non-cancer illness code, self-reported	20002	20002_1249	Medical conditions
Non-cancer illness code, self-reported	20002	20002_1250	Medical conditions
Non-cancer illness code, self-reported	20002	20002_1251	Medical conditions
Non-cancer illness code, self-reported	20002	20002_1254	Medical conditions
Non-cancer illness code, self-reported	20002	20002_1255	Medical conditions
Non-cancer illness code, self-reported	20002	20002_1256	Medical conditions
Non-cancer illness code, self-reported	20002	20002_1257	Medical conditions
Non-cancer illness code, self-reported	20002	20002_1258	Medical conditions
Non-cancer illness code, self-reported	20002	20002_1261	Medical conditions
Non-cancer illness code, self-reported	20002	20002_1262	Medical conditions
Non-cancer illness code, self-reported	20002	20002_1263	Medical conditions
Non-cancer illness code, self-reported	20002	20002_1264	Medical conditions
Non-cancer illness code, self-reported	20002	20002_1265	Medical conditions
Non-cancer illness code, self-reported	20002	20002_1266	Medical conditions
Non-cancer illness code, self-reported	20002	20002_1267	Medical conditions
Non-cancer illness code, self-reported	20002	20002_1274	Medical conditions
Non-cancer illness code, self-reported	20002	20002_1275	Medical conditions
Non-cancer illness code, self-reported	20002	20002_1276	Medical conditions
Non-cancer illness code, self-reported	20002	20002_1277	Medical conditions
Non-cancer illness code, self-reported	20002	20002_1278	Medical conditions
Non-cancer illness code, self-reported	20002	20002_1279	Medical conditions
Non-cancer illness code, self-reported	20002	20002_1281	Medical conditions
Non-cancer illness code, self-reported	20002	20002_1282	Medical conditions
Non-cancer illness code, self-reported	20002	20002_1286	Medical conditions
Non-cancer illness code, self-reported	20002	20002_1287	Medical conditions
Non-cancer illness code, self-reported	20002	20002_1288	Medical conditions
Non-cancer illness code, self-reported	20002	20002_1289	Medical conditions
Non-cancer illness code, self-reported	20002	20002_1290	Medical conditions
Non-cancer illness code, self-reported	20002	20002_1291	Medical conditions
Non-cancer illness code, self-reported	20002	20002_1293	Medical conditions
Non-cancer illness code, self-reported	20002	20002_1294	Medical conditions
Non-cancer illness code, self-reported	20002	20002_1295	Medical conditions
Non-cancer illness code, self-reported	20002	20002_1297	Medical conditions
Non-cancer illness code, self-reported	20002	20002_1308	Medical conditions
Non-cancer illness code, self-reported	20002	20002_1309	Medical conditions
Non-cancer illness code, self-reported	20002	20002_1311	Medical conditions
Non-cancer illness code, self-reported	20002	20002_1312	Medical conditions
Non-cancer illness code, self-reported	20002	20002_1313	Medical conditions
Non-cancer illness code, self-reported	20002	20002_1322	Medical conditions
Non-cancer illness code, self-reported	20002	20002_1327	Medical conditions
Non-cancer illness code, self-reported	20002	20002_1330	Medical conditions
Non-cancer illness code, self-reported	20002	20002_1331	Medical conditions
Non-cancer illness code, self-reported	20002	20002_1340	Medical conditions
Non-cancer illness code, self-reported	20002	20002_1348	Medical conditions
Non-cancer illness code, self-reported	20002	20002_1349	Medical conditions
Non-cancer illness code, self-reported	20002	20002_1350	Medical conditions
Non-cancer illness code, self-reported	20002	20002_1351	Medical conditions
Non-cancer illness code, self-reported	20002	20002_1352	Medical conditions
Non-cancer illness code, self-reported	20002	20002_1353	Medical conditions
Non-cancer illness code, self-reported	20002	20002_1364	Medical conditions
Non-cancer illness code, self-reported	20002	20002_1366	Medical conditions
Non-cancer illness code, self-reported	20002	20002_1367	Medical conditions
Non-cancer illness code, self-reported	20002	20002_1371	Medical conditions
Non-cancer illness code, self-reported	20002	20002_1372	Medical conditions
Non-cancer illness code, self-reported	20002	20002_1373	Medical conditions
Non-cancer illness code, self-reported	20002	20002_1374	Medical conditions
Non-cancer illness code, self-reported	20002	20002_1377	Medical conditions
Non-cancer illness code, self-reported	20002	20002_1381	Medical conditions
Non-cancer illness code, self-reported	20002	20002_1382	Medical conditions
Non-cancer illness code, self-reported	20002	20002_1384	Medical conditions
Non-cancer illness code, self-reported	20002	20002_1385	Medical conditions
Non-cancer illness code, self-reported	20002	20002_1386	Medical conditions
Non-cancer illness code, self-reported	20002	20002_1387	Medical conditions
Non-cancer illness code, self-reported	20002	20002_1394	Medical conditions
Non-cancer illness code, self-reported	20002	20002_1396	Medical conditions
Non-cancer illness code, self-reported	20002	20002_1398	Medical conditions
Non-cancer illness code, self-reported	20002	20002_1400	Medical conditions
Non-cancer illness code, self-reported	20002	20002_1402	Medical conditions
Non-cancer illness code, self-reported	20002	20002_1403	Medical conditions
Non-cancer illness code, self-reported	20002	20002_1405	Medical conditions
Non-cancer illness code, self-reported	20002	20002_1406	Medical conditions
Non-cancer illness code, self-reported	20002	20002_1407	Medical conditions
Non-cancer illness code, self-reported	20002	20002_1408	Medical conditions
Non-cancer illness code, self-reported	20002	20002_1412	Medical conditions
Non-cancer illness code, self-reported	20002	20002_1413	Medical conditions
Non-cancer illness code, self-reported	20002	20002_1414	Medical conditions
Non-cancer illness code, self-reported	20002	20002_1415	Medical conditions
Non-cancer illness code, self-reported	20002	20002_1416	Medical conditions
Non-cancer illness code, self-reported	20002	20002_1417	Medical conditions
Non-cancer illness code, self-reported	20002	20002_1419	Medical conditions
Non-cancer illness code, self-reported	20002	20002_1420	Medical conditions
Non-cancer illness code, self-reported	20002	20002_1421	Medical conditions
Non-cancer illness code, self-reported	20002	20002_1425	Medical conditions
Non-cancer illness code, self-reported	20002	20002_1426	Medical conditions
Non-cancer illness code, self-reported	20002	20002_1427	Medical conditions
Non-cancer illness code, self-reported	20002	20002_1428	Medical conditions
Non-cancer illness code, self-reported	20002	20002_1430	Medical conditions
Non-cancer illness code, self-reported	20002	20002_1433	Medical conditions
Non-cancer illness code, self-reported	20002	20002_1434	Medical conditions
Non-cancer illness code, self-reported	20002	20002_1435	Medical conditions
Non-cancer illness code, self-reported	20002	20002_1436	Medical conditions
Non-cancer illness code, self-reported	20002	20002_1437	Medical conditions
Non-cancer illness code, self-reported	20002	20002_1438	Medical conditions
Non-cancer illness code, self-reported	20002	20002_1439	Medical conditions
Non-cancer illness code, self-reported	20002	20002_1440	Medical conditions
Non-cancer illness code, self-reported	20002	20002_1441	Medical conditions
Non-cancer illness code, self-reported	20002	20002_1442	Medical conditions
Non-cancer illness code, self-reported	20002	20002_1445	Medical conditions
Non-cancer illness code, self-reported	20002	20002_1446	Medical conditions
Non-cancer illness code, self-reported	20002	20002_1448	Medical conditions
Non-cancer illness code, self-reported	20002	20002_1451	Medical conditions
Non-cancer illness code, self-reported	20002	20002_1452	Medical conditions
Non-cancer illness code, self-reported	20002	20002_1453	Medical conditions
Non-cancer illness code, self-reported	20002	20002_1454	Medical conditions
Non-cancer illness code, self-reported	20002	20002_1455	Medical conditions
Non-cancer illness code, self-reported	20002	20002_1456	Medical conditions
Non-cancer illness code, self-reported	20002	20002_1457	Medical conditions
Non-cancer illness code, self-reported	20002	20002_1458	Medical conditions
Non-cancer illness code, self-reported	20002	20002_1459	Medical conditions
Non-cancer illness code, self-reported	20002	20002_1460	Medical conditions
Non-cancer illness code, self-reported	20002	20002_1461	Medical conditions
Non-cancer illness code, self-reported	20002	20002_1462	Medical conditions
Non-cancer illness code, self-reported	20002	20002_1463	Medical conditions
Non-cancer illness code, self-reported	20002	20002_1464	Medical conditions
Non-cancer illness code, self-reported	20002	20002_1465	Medical conditions
Non-cancer illness code, self-reported	20002	20002_1466	Medical conditions
Non-cancer illness code, self-reported	20002	20002_1467	Medical conditions
Non-cancer illness code, self-reported	20002	20002_1468	Medical conditions
Non-cancer illness code, self-reported	20002	20002_1469	Medical conditions
Non-cancer illness code, self-reported	20002	20002_1470	Medical conditions
Non-cancer illness code, self-reported	20002	20002_1471	Medical conditions
Non-cancer illness code, self-reported	20002	20002_1472	Medical conditions
Non-cancer illness code, self-reported	20002	20002_1473	Medical conditions
Non-cancer illness code, self-reported	20002	20002_1474	Medical conditions
Non-cancer illness code, self-reported	20002	20002_1476	Medical conditions
Non-cancer illness code, self-reported	20002	20002_1477	Medical conditions
Non-cancer illness code, self-reported	20002	20002_1478	Medical conditions
Non-cancer illness code, self-reported	20002	20002_1479	Medical conditions
Non-cancer illness code, self-reported	20002	20002_1482	Medical conditions
Non-cancer illness code, self-reported	20002	20002_1485	Medical conditions
Non-cancer illness code, self-reported	20002	20002_1487	Medical conditions
Non-cancer illness code, self-reported	20002	20002_1491	Medical conditions
Non-cancer illness code, self-reported	20002	20002_1494	Medical conditions
Non-cancer illness code, self-reported	20002	20002_1495	Medical conditions
Non-cancer illness code, self-reported	20002	20002_1497	Medical conditions
Non-cancer illness code, self-reported	20002	20002_1499	Medical conditions
Non-cancer illness code, self-reported	20002	20002_1500	Medical conditions
Non-cancer illness code, self-reported	20002	20002_1501	Medical conditions
Non-cancer illness code, self-reported	20002	20002_1502	Medical conditions
Non-cancer illness code, self-reported	20002	20002_1503	Medical conditions
Non-cancer illness code, self-reported	20002	20002_1504	Medical conditions
Non-cancer illness code, self-reported	20002	20002_1505	Medical conditions
Non-cancer illness code, self-reported	20002	20002_1508	Medical conditions
Non-cancer illness code, self-reported	20002	20002_1509	Medical conditions
Non-cancer illness code, self-reported	20002	20002_1510	Medical conditions
Non-cancer illness code, self-reported	20002	20002_1511	Medical conditions
Non-cancer illness code, self-reported	20002	20002_1512	Medical conditions
Non-cancer illness code, self-reported	20002	20002_1513	Medical conditions
Non-cancer illness code, self-reported	20002	20002_1514	Medical conditions
Non-cancer illness code, self-reported	20002	20002_1516	Medical conditions
Non-cancer illness code, self-reported	20002	20002_1517	Medical conditions
Non-cancer illness code, self-reported	20002	20002_1518	Medical conditions
Non-cancer illness code, self-reported	20002	20002_1522	Medical conditions
Non-cancer illness code, self-reported	20002	20002_1523	Medical conditions
Non-cancer illness code, self-reported	20002	20002_1525	Medical conditions
Non-cancer illness code, self-reported	20002	20002_1526	Medical conditions
Non-cancer illness code, self-reported	20002	20002_1528	Medical conditions
Non-cancer illness code, self-reported	20002	20002_1529	Medical conditions
Non-cancer illness code, self-reported	20002	20002_1530	Medical conditions
Non-cancer illness code, self-reported	20002	20002_1531	Medical conditions
Non-cancer illness code, self-reported	20002	20002_1532	Medical conditions
Non-cancer illness code, self-reported	20002	20002_1533	Medical conditions
Non-cancer illness code, self-reported	20002	20002_1534	Medical conditions
Non-cancer illness code, self-reported	20002	20002_1535	Medical conditions
Non-cancer illness code, self-reported	20002	20002_1536	Medical conditions
Non-cancer illness code, self-reported	20002	20002_1537	Medical conditions
Non-cancer illness code, self-reported	20002	20002_1538	Medical conditions
Non-cancer illness code, self-reported	20002	20002_1540	Medical conditions
Non-cancer illness code, self-reported	20002	20002_1541	Medical conditions
Non-cancer illness code, self-reported	20002	20002_1542	Medical conditions
Non-cancer illness code, self-reported	20002	20002_1544	Medical conditions
Non-cancer illness code, self-reported	20002	20002_1545	Medical conditions
Non-cancer illness code, self-reported	20002	20002_1548	Medical conditions
Non-cancer illness code, self-reported	20002	20002_1549	Medical conditions
Non-cancer illness code, self-reported	20002	20002_1550	Medical conditions
Non-cancer illness code, self-reported	20002	20002_1554	Medical conditions
Non-cancer illness code, self-reported	20002	20002_1555	Medical conditions
Non-cancer illness code, self-reported	20002	20002_1556	Medical conditions
Non-cancer illness code, self-reported	20002	20002_1558	Medical conditions
Non-cancer illness code, self-reported	20002	20002_1559	Medical conditions
Non-cancer illness code, self-reported	20002	20002_1560	Medical conditions
Non-cancer illness code, self-reported	20002	20002_1561	Medical conditions
Non-cancer illness code, self-reported	20002	20002_1562	Medical conditions
Non-cancer illness code, self-reported	20002	20002_1563	Medical conditions
Non-cancer illness code, self-reported	20002	20002_1567	Medical conditions
Non-cancer illness code, self-reported	20002	20002_1568	Medical conditions
Non-cancer illness code, self-reported	20002	20002_1569	Medical conditions
Non-cancer illness code, self-reported	20002	20002_1570	Medical conditions
Non-cancer illness code, self-reported	20002	20002_1571	Medical conditions
Non-cancer illness code, self-reported	20002	20002_1572	Medical conditions
Non-cancer illness code, self-reported	20002	20002_1573	Medical conditions
Non-cancer illness code, self-reported	20002	20002_1575	Medical conditions
Non-cancer illness code, self-reported	20002	20002_1578	Medical conditions
Non-cancer illness code, self-reported	20002	20002_1579	Medical conditions
Non-cancer illness code, self-reported	20002	20002_1580	Medical conditions
Non-cancer illness code, self-reported	20002	20002_1585	Medical conditions
Non-cancer illness code, self-reported	20002	20002_1589	Medical conditions
Non-cancer illness code, self-reported	20002	20002_1597	Medical conditions
Non-cancer illness code, self-reported	20002	20002_1598	Medical conditions
Non-cancer illness code, self-reported	20002	20002_1599	Medical conditions
Non-cancer illness code, self-reported	20002	20002_1602	Medical conditions
Non-cancer illness code, self-reported	20002	20002_1603	Medical conditions
Non-cancer illness code, self-reported	20002	20002_1605	Medical conditions
Non-cancer illness code, self-reported	20002	20002_1608	Medical conditions
Non-cancer illness code, self-reported	20002	20002_1610	Medical conditions
Non-cancer illness code, self-reported	20002	20002_1613	Medical conditions
Non-cancer illness code, self-reported	20002	20002_1614	Medical conditions
Non-cancer illness code, self-reported	20002	20002_1615	Medical conditions
Non-cancer illness code, self-reported	20002	20002_1616	Medical conditions
Non-cancer illness code, self-reported	20002	20002_1617	Medical conditions
Non-cancer illness code, self-reported	20002	20002_1619	Medical conditions
Non-cancer illness code, self-reported	20002	20002_1620	Medical conditions
Non-cancer illness code, self-reported	20002	20002_1623	Medical conditions
Non-cancer illness code, self-reported	20002	20002_1625	Medical conditions
Non-cancer illness code, self-reported	20002	20002_1626	Medical conditions
Non-cancer illness code, self-reported	20002	20002_1627	Medical conditions
Non-cancer illness code, self-reported	20002	20002_1628	Medical conditions
Non-cancer illness code, self-reported	20002	20002_1629	Medical conditions
Non-cancer illness code, self-reported	20002	20002_1631	Medical conditions
Non-cancer illness code, self-reported	20002	20002_1632	Medical conditions
Non-cancer illness code, self-reported	20002	20002_1633	Medical conditions
Non-cancer illness code, self-reported	20002	20002_1634	Medical conditions
Non-cancer illness code, self-reported	20002	20002_1635	Medical conditions
Non-cancer illness code, self-reported	20002	20002_1636	Medical conditions
Non-cancer illness code, self-reported	20002	20002_1637	Medical conditions
Non-cancer illness code, self-reported	20002	20002_1638	Medical conditions
Non-cancer illness code, self-reported	20002	20002_1639	Medical conditions
Non-cancer illness code, self-reported	20002	20002_1640	Medical conditions
Non-cancer illness code, self-reported	20002	20002_1644	Medical conditions
Non-cancer illness code, self-reported	20002	20002_1646	Medical conditions
Non-cancer illness code, self-reported	20002	20002_1647	Medical conditions
Non-cancer illness code, self-reported	20002	20002_1648	Medical conditions
Non-cancer illness code, self-reported	20002	20002_1649	Medical conditions
Non-cancer illness code, self-reported	20002	20002_1650	Medical conditions
Non-cancer illness code, self-reported	20002	20002_1651	Medical conditions
Non-cancer illness code, self-reported	20002	20002_1652	Medical conditions
Non-cancer illness code, self-reported	20002	20002_1653	Medical conditions
Non-cancer illness code, self-reported	20002	20002_1654	Medical conditions
Non-cancer illness code, self-reported	20002	20002_1655	Medical conditions
Non-cancer illness code, self-reported	20002	20002_1656	Medical conditions
Non-cancer illness code, self-reported	20002	20002_1657	Medical conditions
Non-cancer illness code, self-reported	20002	20002_1659	Medical conditions
Non-cancer illness code, self-reported	20002	20002_1660	Medical conditions
Non-cancer illness code, self-reported	20002	20002_1661	Medical conditions
Non-cancer illness code, self-reported	20002	20002_1663	Medical conditions
Non-cancer illness code, self-reported	20002	20002_1664	Medical conditions
Non-cancer illness code, self-reported	20002	20002_1665	Medical conditions
Non-cancer illness code, self-reported	20002	20002_1666	Medical conditions
Non-cancer illness code, self-reported	20002	20002_1667	Medical conditions
Non-cancer illness code, self-reported	20002	20002_1668	Medical conditions
Non-cancer illness code, self-reported	20002	20002_1677	Medical conditions
Non-cancer illness code, self-reported	20002	20002_1679	Medical conditions
Non-cancer illness code, self-reported	20002	20002_1683	Medical conditions
Non-cancer illness code, self-reported	20002	20002_99999	Medical conditions
Treatment/medication code	20003	20003_1140851088	Medications
Treatment/medication code	20003	20003_1140851812	Medications
Treatment/medication code	20003	20003_1140852756	Medications
Treatment/medication code	20003	20003_1140852948	Medications
Treatment/medication code	20003	20003_1140852976	Medications
Treatment/medication code	20003	20003_1140853200	Medications
Treatment/medication code	20003	20003_1140854076	Medications
Treatment/medication code	20003	20003_1140855380	Medications
Treatment/medication code	20003	20003_1140856342	Medications
Treatment/medication code	20003	20003_1140857620	Medications
Treatment/medication code	20003	20003_1140857636	Medications
Treatment/medication code	20003	20003_1140858452	Medications
Treatment/medication code	20003	20003_1140860690	Medications
Treatment/medication code	20003	20003_1140860696	Medications
Treatment/medication code	20003	20003_1140860728	Medications
Treatment/medication code	20003	20003_1140860750	Medications
Treatment/medication code	20003	20003_1140860790	Medications
Treatment/medication code	20003	20003_1140860802	Medications
Treatment/medication code	20003	20003_1140860806	Medications
Treatment/medication code	20003	20003_1140860834	Medications
Treatment/medication code	20003	20003_1140860840	Medications
Treatment/medication code	20003	20003_1140860904	Medications
Treatment/medication code	20003	20003_1140860954	Medications
Treatment/medication code	20003	20003_1140860976	Medications
Treatment/medication code	20003	20003_1140861008	Medications
Treatment/medication code	20003	20003_1140861088	Medications
Treatment/medication code	20003	20003_1140861090	Medications
Treatment/medication code	20003	20003_1140861120	Medications
Treatment/medication code	20003	20003_1140861128	Medications
Treatment/medication code	20003	20003_1140861138	Medications
Treatment/medication code	20003	20003_1140861166	Medications
Treatment/medication code	20003	20003_1140861202	Medications
Treatment/medication code	20003	20003_1140861276	Medications
Treatment/medication code	20003	20003_1140861778	Medications
Treatment/medication code	20003	20003_1140861780	Medications
Treatment/medication code	20003	20003_1140861806	Medications
Treatment/medication code	20003	20003_1140861832	Medications
Treatment/medication code	20003	20003_1140861924	Medications
Treatment/medication code	20003	20003_1140861936	Medications
Treatment/medication code	20003	20003_1140861954	Medications
Treatment/medication code	20003	20003_1140861958	Medications
Treatment/medication code	20003	20003_1140861998	Medications
Treatment/medication code	20003	20003_1140862060	Medications
Treatment/medication code	20003	20003_1140862086	Medications
Treatment/medication code	20003	20003_1140862144	Medications
Treatment/medication code	20003	20003_1140862148	Medications
Treatment/medication code	20003	20003_1140862168	Medications
Treatment/medication code	20003	20003_1140862236	Medications
Treatment/medication code	20003	20003_1140862266	Medications
Treatment/medication code	20003	20003_1140862380	Medications
Treatment/medication code	20003	20003_1140862382	Medications
Treatment/medication code	20003	20003_1140862438	Medications
Treatment/medication code	20003	20003_1140862476	Medications
Treatment/medication code	20003	20003_1140862526	Medications
Treatment/medication code	20003	20003_1140862572	Medications
Treatment/medication code	20003	20003_1140862574	Medications
Treatment/medication code	20003	20003_1140862628	Medications
Treatment/medication code	20003	20003_1140862760	Medications
Treatment/medication code	20003	20003_1140862770	Medications
Treatment/medication code	20003	20003_1140862772	Medications
Treatment/medication code	20003	20003_1140862776	Medications
Treatment/medication code	20003	20003_1140862944	Medications
Treatment/medication code	20003	20003_1140862952	Medications
Treatment/medication code	20003	20003_1140863144	Medications
Treatment/medication code	20003	20003_1140863152	Medications
Treatment/medication code	20003	20003_1140863182	Medications
Treatment/medication code	20003	20003_1140863202	Medications
Treatment/medication code	20003	20003_1140863302	Medications
Treatment/medication code	20003	20003_1140864070	Medications
Treatment/medication code	20003	20003_1140864184	Medications
Treatment/medication code	20003	20003_1140864196	Medications
Treatment/medication code	20003	20003_1140864286	Medications
Treatment/medication code	20003	20003_1140864472	Medications
Treatment/medication code	20003	20003_1140864566	Medications
Treatment/medication code	20003	20003_1140864618	Medications
Treatment/medication code	20003	20003_1140864734	Medications
Treatment/medication code	20003	20003_1140864752	Medications
Treatment/medication code	20003	20003_1140864950	Medications
Treatment/medication code	20003	20003_1140864952	Medications
Treatment/medication code	20003	20003_1140864966	Medications
Treatment/medication code	20003	20003_1140864992	Medications
Treatment/medication code	20003	20003_1140865000	Medications
Treatment/medication code	20003	20003_1140865010	Medications
Treatment/medication code	20003	20003_1140865016	Medications
Treatment/medication code	20003	20003_1140865336	Medications
Treatment/medication code	20003	20003_1140865350	Medications
Treatment/medication code	20003	20003_1140865354	Medications
Treatment/medication code	20003	20003_1140865382	Medications
Treatment/medication code	20003	20003_1140865394	Medications
Treatment/medication code	20003	20003_1140865396	Medications
Treatment/medication code	20003	20003_1140865414	Medications
Treatment/medication code	20003	20003_1140865416	Medications
Treatment/medication code	20003	20003_1140865426	Medications
Treatment/medication code	20003	20003_1140865564	Medications
Treatment/medication code	20003	20003_1140865578	Medications
Treatment/medication code	20003	20003_1140865580	Medications
Treatment/medication code	20003	20003_1140865588	Medications
Treatment/medication code	20003	20003_1140865618	Medications
Treatment/medication code	20003	20003_1140865634	Medications
Treatment/medication code	20003	20003_1140865654	Medications
Treatment/medication code	20003	20003_1140865668	Medications
Treatment/medication code	20003	20003_1140865670	Medications
Treatment/medication code	20003	20003_1140865716	Medications
Treatment/medication code	20003	20003_1140865752	Medications
Treatment/medication code	20003	20003_1140865762	Medications
Treatment/medication code	20003	20003_1140865786	Medications
Treatment/medication code	20003	20003_1140865800	Medications
Treatment/medication code	20003	20003_1140865816	Medications
Treatment/medication code	20003	20003_1140865872	Medications
Treatment/medication code	20003	20003_1140866026	Medications
Treatment/medication code	20003	20003_1140866078	Medications
Treatment/medication code	20003	20003_1140866116	Medications
Treatment/medication code	20003	20003_1140866122	Medications
Treatment/medication code	20003	20003_1140866236	Medications
Treatment/medication code	20003	20003_1140866280	Medications
Treatment/medication code	20003	20003_1140866466	Medications
Treatment/medication code	20003	20003_1140866738	Medications
Treatment/medication code	20003	20003_1140866800	Medications
Treatment/medication code	20003	20003_1140866804	Medications
Treatment/medication code	20003	20003_1140867444	Medications
Treatment/medication code	20003	20003_1140867490	Medications
Treatment/medication code	20003	20003_1140867504	Medications
Treatment/medication code	20003	20003_1140867726	Medications
Treatment/medication code	20003	20003_1140867818	Medications
Treatment/medication code	20003	20003_1140867876	Medications
Treatment/medication code	20003	20003_1140867878	Medications
Treatment/medication code	20003	20003_1140867888	Medications
Treatment/medication code	20003	20003_1140867948	Medications
Treatment/medication code	20003	20003_1140867998	Medications
Treatment/medication code	20003	20003_1140868064	Medications
Treatment/medication code	20003	20003_1140868080	Medications
Treatment/medication code	20003	20003_1140868120	Medications
Treatment/medication code	20003	20003_1140868170	Medications
Treatment/medication code	20003	20003_1140868172	Medications
Treatment/medication code	20003	20003_1140868192	Medications
Treatment/medication code	20003	20003_1140868226	Medications
Treatment/medication code	20003	20003_1140868364	Medications
Treatment/medication code	20003	20003_1140868372	Medications
Treatment/medication code	20003	20003_1140868406	Medications
Treatment/medication code	20003	20003_1140868408	Medications
Treatment/medication code	20003	20003_1140868426	Medications
Treatment/medication code	20003	20003_1140868456	Medications
Treatment/medication code	20003	20003_1140868458	Medications
Treatment/medication code	20003	20003_1140868460	Medications
Treatment/medication code	20003	20003_1140868472	Medications
Treatment/medication code	20003	20003_1140868482	Medications
Treatment/medication code	20003	20003_1140868518	Medications
Treatment/medication code	20003	20003_1140868532	Medications
Treatment/medication code	20003	20003_1140868538	Medications
Treatment/medication code	20003	20003_1140868550	Medications
Treatment/medication code	20003	20003_1140868580	Medications
Treatment/medication code	20003	20003_1140868588	Medications
Treatment/medication code	20003	20003_1140868772	Medications
Treatment/medication code	20003	20003_1140868816	Medications
Treatment/medication code	20003	20003_1140869034	Medications
Treatment/medication code	20003	20003_1140869036	Medications
Treatment/medication code	20003	20003_1140869162	Medications
Treatment/medication code	20003	20003_1140869164	Medications
Treatment/medication code	20003	20003_1140869176	Medications
Treatment/medication code	20003	20003_1140869180	Medications
Treatment/medication code	20003	20003_1140869276	Medications
Treatment/medication code	20003	20003_1140869278	Medications
Treatment/medication code	20003	20003_1140869324	Medications
Treatment/medication code	20003	20003_1140869346	Medications
Treatment/medication code	20003	20003_1140869362	Medications
Treatment/medication code	20003	20003_1140869370	Medications
Treatment/medication code	20003	20003_1140869848	Medications
Treatment/medication code	20003	20003_1140869930	Medications
Treatment/medication code	20003	20003_1140870164	Medications
Treatment/medication code	20003	20003_1140870196	Medications
Treatment/medication code	20003	20003_1140870306	Medications
Treatment/medication code	20003	20003_1140870390	Medications
Treatment/medication code	20003	20003_1140870422	Medications
Treatment/medication code	20003	20003_1140870488	Medications
Treatment/medication code	20003	20003_1140870504	Medications
Treatment/medication code	20003	20003_1140870512	Medications
Treatment/medication code	20003	20003_1140870570	Medications
Treatment/medication code	20003	20003_1140870788	Medications
Treatment/medication code	20003	20003_1140870856	Medications
Treatment/medication code	20003	20003_1140870862	Medications
Treatment/medication code	20003	20003_1140870932	Medications
Treatment/medication code	20003	20003_1140870954	Medications
Treatment/medication code	20003	20003_1140870956	Medications
Treatment/medication code	20003	20003_1140871024	Medications
Treatment/medication code	20003	20003_1140871050	Medications
Treatment/medication code	20003	20003_1140871052	Medications
Treatment/medication code	20003	20003_1140871112	Medications
Treatment/medication code	20003	20003_1140871168	Medications
Treatment/medication code	20003	20003_1140871188	Medications
Treatment/medication code	20003	20003_1140871196	Medications
Treatment/medication code	20003	20003_1140871266	Medications
Treatment/medication code	20003	20003_1140871310	Medications
Treatment/medication code	20003	20003_1140871336	Medications
Treatment/medication code	20003	20003_1140871462	Medications
Treatment/medication code	20003	20003_1140871472	Medications
Treatment/medication code	20003	20003_1140871506	Medications
Treatment/medication code	20003	20003_1140871542	Medications
Treatment/medication code	20003	20003_1140871666	Medications
Treatment/medication code	20003	20003_1140871680	Medications
Treatment/medication code	20003	20003_1140871688	Medications
Treatment/medication code	20003	20003_1140871692	Medications
Treatment/medication code	20003	20003_1140871732	Medications
Treatment/medication code	20003	20003_1140871984	Medications
Treatment/medication code	20003	20003_1140872036	Medications
Treatment/medication code	20003	20003_1140872058	Medications
Treatment/medication code	20003	20003_1140872072	Medications
Treatment/medication code	20003	20003_1140872112	Medications
Treatment/medication code	20003	20003_1140872150	Medications
Treatment/medication code	20003	20003_1140872198	Medications
Treatment/medication code	20003	20003_1140872200	Medications
Treatment/medication code	20003	20003_1140872228	Medications
Treatment/medication code	20003	20003_1140872290	Medications
Treatment/medication code	20003	20003_1140872338	Medications
Treatment/medication code	20003	20003_1140872492	Medications
Treatment/medication code	20003	20003_1140872590	Medications
Treatment/medication code	20003	20003_1140872694	Medications
Treatment/medication code	20003	20003_1140873394	Medications
Treatment/medication code	20003	20003_1140873450	Medications
Treatment/medication code	20003	20003_1140873474	Medications
Treatment/medication code	20003	20003_1140873476	Medications
Treatment/medication code	20003	20003_1140873480	Medications
Treatment/medication code	20003	20003_1140873548	Medications
Treatment/medication code	20003	20003_1140873608	Medications
Treatment/medication code	20003	20003_1140873634	Medications
Treatment/medication code	20003	20003_1140873642	Medications
Treatment/medication code	20003	20003_1140873966	Medications
Treatment/medication code	20003	20003_1140874014	Medications
Treatment/medication code	20003	20003_1140874126	Medications
Treatment/medication code	20003	20003_1140874138	Medications
Treatment/medication code	20003	20003_1140874370	Medications
Treatment/medication code	20003	20003_1140874420	Medications
Treatment/medication code	20003	20003_1140874686	Medications
Treatment/medication code	20003	20003_1140874718	Medications
Treatment/medication code	20003	20003_1140874744	Medications
Treatment/medication code	20003	20003_1140874790	Medications
Treatment/medication code	20003	20003_1140874816	Medications
Treatment/medication code	20003	20003_1140874852	Medications
Treatment/medication code	20003	20003_1140874866	Medications
Treatment/medication code	20003	20003_1140874896	Medications
Treatment/medication code	20003	20003_1140874930	Medications
Treatment/medication code	20003	20003_1140875336	Medications
Treatment/medication code	20003	20003_1140875392	Medications
Treatment/medication code	20003	20003_1140875408	Medications
Treatment/medication code	20003	20003_1140875420	Medications
Treatment/medication code	20003	20003_1140875486	Medications
Treatment/medication code	20003	20003_1140875630	Medications
Treatment/medication code	20003	20003_1140875632	Medications
Treatment/medication code	20003	20003_1140875840	Medications
Treatment/medication code	20003	20003_1140875990	Medications
Treatment/medication code	20003	20003_1140876076	Medications
Treatment/medication code	20003	20003_1140876136	Medications
Treatment/medication code	20003	20003_1140876146	Medications
Treatment/medication code	20003	20003_1140876384	Medications
Treatment/medication code	20003	20003_1140876404	Medications
Treatment/medication code	20003	20003_1140876592	Medications
Treatment/medication code	20003	20003_1140877630	Medications
Treatment/medication code	20003	20003_1140877826	Medications
Treatment/medication code	20003	20003_1140877892	Medications
Treatment/medication code	20003	20003_1140878036	Medications
Treatment/medication code	20003	20003_1140878172	Medications
Treatment/medication code	20003	20003_1140878184	Medications
Treatment/medication code	20003	20003_1140878186	Medications
Treatment/medication code	20003	20003_1140878226	Medications
Treatment/medication code	20003	20003_1140878304	Medications
Treatment/medication code	20003	20003_1140878324	Medications
Treatment/medication code	20003	20003_1140878378	Medications
Treatment/medication code	20003	20003_1140878498	Medications
Treatment/medication code	20003	20003_1140878512	Medications
Treatment/medication code	20003	20003_1140878530	Medications
Treatment/medication code	20003	20003_1140879392	Medications
Treatment/medication code	20003	20003_1140879404	Medications
Treatment/medication code	20003	20003_1140879406	Medications
Treatment/medication code	20003	20003_1140879424	Medications
Treatment/medication code	20003	20003_1140879428	Medications
Treatment/medication code	20003	20003_1140879430	Medications
Treatment/medication code	20003	20003_1140879464	Medications
Treatment/medication code	20003	20003_1140879494	Medications
Treatment/medication code	20003	20003_1140879540	Medications
Treatment/medication code	20003	20003_1140879616	Medications
Treatment/medication code	20003	20003_1140879620	Medications
Treatment/medication code	20003	20003_1140879628	Medications
Treatment/medication code	20003	20003_1140879630	Medications
Treatment/medication code	20003	20003_1140879634	Medications
Treatment/medication code	20003	20003_1140879644	Medications
Treatment/medication code	20003	20003_1140879658	Medications
Treatment/medication code	20003	20003_1140879760	Medications
Treatment/medication code	20003	20003_1140879762	Medications
Treatment/medication code	20003	20003_1140879774	Medications
Treatment/medication code	20003	20003_1140879778	Medications
Treatment/medication code	20003	20003_1140879782	Medications
Treatment/medication code	20003	20003_1140879792	Medications
Treatment/medication code	20003	20003_1140879798	Medications
Treatment/medication code	20003	20003_1140879802	Medications
Treatment/medication code	20003	20003_1140879806	Medications
Treatment/medication code	20003	20003_1140879818	Medications
Treatment/medication code	20003	20003_1140879842	Medications
Treatment/medication code	20003	20003_1140879854	Medications
Treatment/medication code	20003	20003_1140879866	Medications
Treatment/medication code	20003	20003_1140880072	Medications
Treatment/medication code	20003	20003_1140880086	Medications
Treatment/medication code	20003	20003_1140880288	Medications
Treatment/medication code	20003	20003_1140880956	Medications
Treatment/medication code	20003	20003_1140881320	Medications
Treatment/medication code	20003	20003_1140881446	Medications
Treatment/medication code	20003	20003_1140881472	Medications
Treatment/medication code	20003	20003_1140881474	Medications
Treatment/medication code	20003	20003_1140881702	Medications
Treatment/medication code	20003	20003_1140881856	Medications
Treatment/medication code	20003	20003_1140881882	Medications
Treatment/medication code	20003	20003_1140881938	Medications
Treatment/medication code	20003	20003_1140882112	Medications
Treatment/medication code	20003	20003_1140882236	Medications
Treatment/medication code	20003	20003_1140882272	Medications
Treatment/medication code	20003	20003_1140882394	Medications
Treatment/medication code	20003	20003_1140882498	Medications
Treatment/medication code	20003	20003_1140882618	Medications
Treatment/medication code	20003	20003_1140882626	Medications
Treatment/medication code	20003	20003_1140882694	Medications
Treatment/medication code	20003	20003_1140882722	Medications
Treatment/medication code	20003	20003_1140882728	Medications
Treatment/medication code	20003	20003_1140882776	Medications
Treatment/medication code	20003	20003_1140882782	Medications
Treatment/medication code	20003	20003_1140882800	Medications
Treatment/medication code	20003	20003_1140882910	Medications
Treatment/medication code	20003	20003_1140882946	Medications
Treatment/medication code	20003	20003_1140883066	Medications
Treatment/medication code	20003	20003_1140883468	Medications
Treatment/medication code	20003	20003_1140883476	Medications
Treatment/medication code	20003	20003_1140883504	Medications
Treatment/medication code	20003	20003_1140883520	Medications
Treatment/medication code	20003	20003_1140883524	Medications
Treatment/medication code	20003	20003_1140883548	Medications
Treatment/medication code	20003	20003_1140883568	Medications
Treatment/medication code	20003	20003_1140883656	Medications
Treatment/medication code	20003	20003_1140883664	Medications
Treatment/medication code	20003	20003_1140883706	Medications
Treatment/medication code	20003	20003_1140883748	Medications
Treatment/medication code	20003	20003_1140883968	Medications
Treatment/medication code	20003	20003_1140884308	Medications
Treatment/medication code	20003	20003_1140884412	Medications
Treatment/medication code	20003	20003_1140884444	Medications
Treatment/medication code	20003	20003_1140884464	Medications
Treatment/medication code	20003	20003_1140884488	Medications
Treatment/medication code	20003	20003_1140884512	Medications
Treatment/medication code	20003	20003_1140884516	Medications
Treatment/medication code	20003	20003_1140884560	Medications
Treatment/medication code	20003	20003_1140884600	Medications
Treatment/medication code	20003	20003_1140884622	Medications
Treatment/medication code	20003	20003_1140884654	Medications
Treatment/medication code	20003	20003_1140884672	Medications
Treatment/medication code	20003	20003_1140884696	Medications
Treatment/medication code	20003	20003_1140884700	Medications
Treatment/medication code	20003	20003_1140888074	Medications
Treatment/medication code	20003	20003_1140888092	Medications
Treatment/medication code	20003	20003_1140888098	Medications
Treatment/medication code	20003	20003_1140888172	Medications
Treatment/medication code	20003	20003_1140888176	Medications
Treatment/medication code	20003	20003_1140888266	Medications
Treatment/medication code	20003	20003_1140888362	Medications
Treatment/medication code	20003	20003_1140888366	Medications
Treatment/medication code	20003	20003_1140888386	Medications
Treatment/medication code	20003	20003_1140888390	Medications
Treatment/medication code	20003	20003_1140888502	Medications
Treatment/medication code	20003	20003_1140888510	Medications
Treatment/medication code	20003	20003_1140888512	Medications
Treatment/medication code	20003	20003_1140888538	Medications
Treatment/medication code	20003	20003_1140888552	Medications
Treatment/medication code	20003	20003_1140888556	Medications
Treatment/medication code	20003	20003_1140888560	Medications
Treatment/medication code	20003	20003_1140888570	Medications
Treatment/medication code	20003	20003_1140888578	Medications
Treatment/medication code	20003	20003_1140888594	Medications
Treatment/medication code	20003	20003_1140888646	Medications
Treatment/medication code	20003	20003_1140888648	Medications
Treatment/medication code	20003	20003_1140888688	Medications
Treatment/medication code	20003	20003_1140888758	Medications
Treatment/medication code	20003	20003_1140888762	Medications
Treatment/medication code	20003	20003_1140909368	Medications
Treatment/medication code	20003	20003_1140909482	Medications
Treatment/medication code	20003	20003_1140909578	Medications
Treatment/medication code	20003	20003_1140909674	Medications
Treatment/medication code	20003	20003_1140909702	Medications
Treatment/medication code	20003	20003_1140909708	Medications
Treatment/medication code	20003	20003_1140909726	Medications
Treatment/medication code	20003	20003_1140909766	Medications
Treatment/medication code	20003	20003_1140909786	Medications
Treatment/medication code	20003	20003_1140909788	Medications
Treatment/medication code	20003	20003_1140909790	Medications
Treatment/medication code	20003	20003_1140909806	Medications
Treatment/medication code	20003	20003_1140909872	Medications
Treatment/medication code	20003	20003_1140909874	Medications
Treatment/medication code	20003	20003_1140909936	Medications
Treatment/medication code	20003	20003_1140909954	Medications
Treatment/medication code	20003	20003_1140910494	Medications
Treatment/medication code	20003	20003_1140910498	Medications
Treatment/medication code	20003	20003_1140910512	Medications
Treatment/medication code	20003	20003_1140910548	Medications
Treatment/medication code	20003	20003_1140910640	Medications
Treatment/medication code	20003	20003_1140910698	Medications
Treatment/medication code	20003	20003_1140910706	Medications
Treatment/medication code	20003	20003_1140910766	Medications
Treatment/medication code	20003	20003_1140910814	Medications
Treatment/medication code	20003	20003_1140910832	Medications
Treatment/medication code	20003	20003_1140910884	Medications
Treatment/medication code	20003	20003_1140911636	Medications
Treatment/medication code	20003	20003_1140911638	Medications
Treatment/medication code	20003	20003_1140911640	Medications
Treatment/medication code	20003	20003_1140911642	Medications
Treatment/medication code	20003	20003_1140911658	Medications
Treatment/medication code	20003	20003_1140911680	Medications
Treatment/medication code	20003	20003_1140911682	Medications
Treatment/medication code	20003	20003_1140911698	Medications
Treatment/medication code	20003	20003_1140911730	Medications
Treatment/medication code	20003	20003_1140911732	Medications
Treatment/medication code	20003	20003_1140911734	Medications
Treatment/medication code	20003	20003_1140911736	Medications
Treatment/medication code	20003	20003_1140911750	Medications
Treatment/medication code	20003	20003_1140911754	Medications
Treatment/medication code	20003	20003_1140912212	Medications
Treatment/medication code	20003	20003_1140912228	Medications
Treatment/medication code	20003	20003_1140913292	Medications
Treatment/medication code	20003	20003_1140916282	Medications
Treatment/medication code	20003	20003_1140916288	Medications
Treatment/medication code	20003	20003_1140916356	Medications
Treatment/medication code	20003	20003_1140916682	Medications
Treatment/medication code	20003	20003_1140916790	Medications
Treatment/medication code	20003	20003_1140916980	Medications
Treatment/medication code	20003	20003_1140917034	Medications
Treatment/medication code	20003	20003_1140917056	Medications
Treatment/medication code	20003	20003_1140917428	Medications
Treatment/medication code	20003	20003_1140921088	Medications
Treatment/medication code	20003	20003_1140921600	Medications
Treatment/medication code	20003	20003_1140921814	Medications
Treatment/medication code	20003	20003_1140921822	Medications
Treatment/medication code	20003	20003_1140921828	Medications
Treatment/medication code	20003	20003_1140922174	Medications
Treatment/medication code	20003	20003_1140922562	Medications
Treatment/medication code	20003	20003_1140922714	Medications
Treatment/medication code	20003	20003_1140922804	Medications
Treatment/medication code	20003	20003_1140922806	Medications
Treatment/medication code	20003	20003_1140923018	Medications
Treatment/medication code	20003	20003_1140923022	Medications
Treatment/medication code	20003	20003_1140923276	Medications
Treatment/medication code	20003	20003_1140923336	Medications
Treatment/medication code	20003	20003_1140923346	Medications
Treatment/medication code	20003	20003_1140923348	Medications
Treatment/medication code	20003	20003_1140923350	Medications
Treatment/medication code	20003	20003_1140923402	Medications
Treatment/medication code	20003	20003_1140923484	Medications
Treatment/medication code	20003	20003_1140923572	Medications
Treatment/medication code	20003	20003_1140923670	Medications
Treatment/medication code	20003	20003_1140923688	Medications
Treatment/medication code	20003	20003_1140923738	Medications
Treatment/medication code	20003	20003_1140923852	Medications
Treatment/medication code	20003	20003_1140925800	Medications
Treatment/medication code	20003	20003_1140925978	Medications
Treatment/medication code	20003	20003_1140926430	Medications
Treatment/medication code	20003	20003_1140926592	Medications
Treatment/medication code	20003	20003_1140926606	Medications
Treatment/medication code	20003	20003_1140926732	Medications
Treatment/medication code	20003	20003_1140926780	Medications
Treatment/medication code	20003	20003_1140926922	Medications
Treatment/medication code	20003	20003_1140926934	Medications
Treatment/medication code	20003	20003_1140926940	Medications
Treatment/medication code	20003	20003_1140927086	Medications
Treatment/medication code	20003	20003_1140927320	Medications
Treatment/medication code	20003	20003_1140927328	Medications
Treatment/medication code	20003	20003_1140927730	Medications
Treatment/medication code	20003	20003_1140928004	Medications
Treatment/medication code	20003	20003_1140928274	Medications
Treatment/medication code	20003	20003_1140928284	Medications
Treatment/medication code	20003	20003_1140928878	Medications
Treatment/medication code	20003	20003_1140928916	Medications
Treatment/medication code	20003	20003_1140929012	Medications
Treatment/medication code	20003	20003_1141145630	Medications
Treatment/medication code	20003	20003_1141145638	Medications
Treatment/medication code	20003	20003_1141145660	Medications
Treatment/medication code	20003	20003_1141145668	Medications
Treatment/medication code	20003	20003_1141145812	Medications
Treatment/medication code	20003	20003_1141145896	Medications
Treatment/medication code	20003	20003_1141145900	Medications
Treatment/medication code	20003	20003_1141146138	Medications
Treatment/medication code	20003	20003_1141146188	Medications
Treatment/medication code	20003	20003_1141146198	Medications
Treatment/medication code	20003	20003_1141146234	Medications
Treatment/medication code	20003	20003_1141146378	Medications
Treatment/medication code	20003	20003_1141146428	Medications
Treatment/medication code	20003	20003_1141146508	Medications
Treatment/medication code	20003	20003_1141146606	Medications
Treatment/medication code	20003	20003_1141146612	Medications
Treatment/medication code	20003	20003_1141150620	Medications
Treatment/medication code	20003	20003_1141150624	Medications
Treatment/medication code	20003	20003_1141150750	Medications
Treatment/medication code	20003	20003_1141150754	Medications
Treatment/medication code	20003	20003_1141150944	Medications
Treatment/medication code	20003	20003_1141151016	Medications
Treatment/medication code	20003	20003_1141151018	Medications
Treatment/medication code	20003	20003_1141151284	Medications
Treatment/medication code	20003	20003_1141151288	Medications
Treatment/medication code	20003	20003_1141151718	Medications
Treatment/medication code	20003	20003_1141151946	Medications
Treatment/medication code	20003	20003_1141152590	Medications
Treatment/medication code	20003	20003_1141152732	Medications
Treatment/medication code	20003	20003_1141152848	Medications
Treatment/medication code	20003	20003_1141152998	Medications
Treatment/medication code	20003	20003_1141153006	Medications
Treatment/medication code	20003	20003_1141153026	Medications
Treatment/medication code	20003	20003_1141153032	Medications
Treatment/medication code	20003	20003_1141153242	Medications
Treatment/medication code	20003	20003_1141153490	Medications
Treatment/medication code	20003	20003_1141156644	Medications
Treatment/medication code	20003	20003_1141156836	Medications
Treatment/medication code	20003	20003_1141156846	Medications
Treatment/medication code	20003	20003_1141157126	Medications
Treatment/medication code	20003	20003_1141157132	Medications
Treatment/medication code	20003	20003_1141157178	Medications
Treatment/medication code	20003	20003_1141157252	Medications
Treatment/medication code	20003	20003_1141157264	Medications
Treatment/medication code	20003	20003_1141157294	Medications
Treatment/medication code	20003	20003_1141157324	Medications
Treatment/medication code	20003	20003_1141157364	Medications
Treatment/medication code	20003	20003_1141157402	Medications
Treatment/medication code	20003	20003_1141157418	Medications
Treatment/medication code	20003	20003_1141157458	Medications
Treatment/medication code	20003	20003_1141157486	Medications
Treatment/medication code	20003	20003_1141157494	Medications
Treatment/medication code	20003	20003_1141162764	Medications
Treatment/medication code	20003	20003_1141162824	Medications
Treatment/medication code	20003	20003_1141164060	Medications
Treatment/medication code	20003	20003_1141164068	Medications
Treatment/medication code	20003	20003_1141164086	Medications
Treatment/medication code	20003	20003_1141164276	Medications
Treatment/medication code	20003	20003_1141164616	Medications
Treatment/medication code	20003	20003_1141164828	Medications
Treatment/medication code	20003	20003_1141164872	Medications
Treatment/medication code	20003	20003_1141166006	Medications
Treatment/medication code	20003	20003_1141166086	Medications
Treatment/medication code	20003	20003_1141166200	Medications
Treatment/medication code	20003	20003_1141166294	Medications
Treatment/medication code	20003	20003_1141167206	Medications
Treatment/medication code	20003	20003_1141167334	Medications
Treatment/medication code	20003	20003_1141167594	Medications
Treatment/medication code	20003	20003_1141167708	Medications
Treatment/medication code	20003	20003_1141167848	Medications
Treatment/medication code	20003	20003_1141167932	Medications
Treatment/medication code	20003	20003_1141167940	Medications
Treatment/medication code	20003	20003_1141168108	Medications
Treatment/medication code	20003	20003_1141168122	Medications
Treatment/medication code	20003	20003_1141168318	Medications
Treatment/medication code	20003	20003_1141168322	Medications
Treatment/medication code	20003	20003_1141168326	Medications
Treatment/medication code	20003	20003_1141168554	Medications
Treatment/medication code	20003	20003_1141168574	Medications
Treatment/medication code	20003	20003_1141168578	Medications
Treatment/medication code	20003	20003_1141168584	Medications
Treatment/medication code	20003	20003_1141168590	Medications
Treatment/medication code	20003	20003_1141168648	Medications
Treatment/medication code	20003	20003_1141168650	Medications
Treatment/medication code	20003	20003_1141168680	Medications
Treatment/medication code	20003	20003_1141168684	Medications
Treatment/medication code	20003	20003_1141168752	Medications
Treatment/medication code	20003	20003_1141168936	Medications
Treatment/medication code	20003	20003_1141168944	Medications
Treatment/medication code	20003	20003_1141168946	Medications
Treatment/medication code	20003	20003_1141168948	Medications
Treatment/medication code	20003	20003_1141169520	Medications
Treatment/medication code	20003	20003_1141169844	Medications
Treatment/medication code	20003	20003_1141171038	Medications
Treatment/medication code	20003	20003_1141171100	Medications
Treatment/medication code	20003	20003_1141171152	Medications
Treatment/medication code	20003	20003_1141171336	Medications
Treatment/medication code	20003	20003_1141171496	Medications
Treatment/medication code	20003	20003_1141171646	Medications
Treatment/medication code	20003	20003_1141171932	Medications
Treatment/medication code	20003	20003_1141171940	Medications
Treatment/medication code	20003	20003_1141171948	Medications
Treatment/medication code	20003	20003_1141172436	Medications
Treatment/medication code	20003	20003_1141172492	Medications
Treatment/medication code	20003	20003_1141172682	Medications
Treatment/medication code	20003	20003_1141172686	Medications
Treatment/medication code	20003	20003_1141172698	Medications
Treatment/medication code	20003	20003_1141172728	Medications
Treatment/medication code	20003	20003_1141172838	Medications
Treatment/medication code	20003	20003_1141172918	Medications
Treatment/medication code	20003	20003_1141172924	Medications
Treatment/medication code	20003	20003_1141172928	Medications
Treatment/medication code	20003	20003_1141173328	Medications
Treatment/medication code	20003	20003_1141173348	Medications
Treatment/medication code	20003	20003_1141174032	Medications
Treatment/medication code	20003	20003_1141174508	Medications
Treatment/medication code	20003	20003_1141174520	Medications
Treatment/medication code	20003	20003_1141175684	Medications
Treatment/medication code	20003	20003_1141175690	Medications
Treatment/medication code	20003	20003_1141176284	Medications
Treatment/medication code	20003	20003_1141176288	Medications
Treatment/medication code	20003	20003_1141176570	Medications
Treatment/medication code	20003	20003_1141176662	Medications
Treatment/medication code	20003	20003_1141176668	Medications
Treatment/medication code	20003	20003_1141176670	Medications
Treatment/medication code	20003	20003_1141176732	Medications
Treatment/medication code	20003	20003_1141176832	Medications
Treatment/medication code	20003	20003_1141177526	Medications
Treatment/medication code	20003	20003_1141177532	Medications
Treatment/medication code	20003	20003_1141177600	Medications
Treatment/medication code	20003	20003_1141178036	Medications
Treatment/medication code	20003	20003_1141178052	Medications
Treatment/medication code	20003	20003_1141179764	Medications
Treatment/medication code	20003	20003_1141179914	Medications
Treatment/medication code	20003	20003_1141179920	Medications
Treatment/medication code	20003	20003_1141179974	Medications
Treatment/medication code	20003	20003_1141179992	Medications
Treatment/medication code	20003	20003_1141180036	Medications
Treatment/medication code	20003	20003_1141180140	Medications
Treatment/medication code	20003	20003_1141180148	Medications
Treatment/medication code	20003	20003_1141180150	Medications
Treatment/medication code	20003	20003_1141180212	Medications
Treatment/medication code	20003	20003_1141180226	Medications
Treatment/medication code	20003	20003_1141180314	Medications
Treatment/medication code	20003	20003_1141180342	Medications
Treatment/medication code	20003	20003_1141180392	Medications
Treatment/medication code	20003	20003_1141180592	Medications
Treatment/medication code	20003	20003_1141180598	Medications
Treatment/medication code	20003	20003_1141180662	Medications
Treatment/medication code	20003	20003_1141180936	Medications
Treatment/medication code	20003	20003_1141181594	Medications
Treatment/medication code	20003	20003_1141181700	Medications
Treatment/medication code	20003	20003_1141181868	Medications
Treatment/medication code	20003	20003_1141182628	Medications
Treatment/medication code	20003	20003_1141182632	Medications
Treatment/medication code	20003	20003_1141182800	Medications
Treatment/medication code	20003	20003_1141184726	Medications
Treatment/medication code	20003	20003_1141184748	Medications
Treatment/medication code	20003	20003_1141185316	Medications
Treatment/medication code	20003	20003_1141185326	Medications
Treatment/medication code	20003	20003_1141185986	Medications
Treatment/medication code	20003	20003_1141187230	Medications
Treatment/medication code	20003	20003_1141187304	Medications
Treatment/medication code	20003	20003_1141187776	Medications
Treatment/medication code	20003	20003_1141187810	Medications
Treatment/medication code	20003	20003_1141187814	Medications
Treatment/medication code	20003	20003_1141187818	Medications
Treatment/medication code	20003	20003_1141188146	Medications
Treatment/medication code	20003	20003_1141188210	Medications
Treatment/medication code	20003	20003_1141188442	Medications
Treatment/medication code	20003	20003_1141188594	Medications
Treatment/medication code	20003	20003_1141188658	Medications
Treatment/medication code	20003	20003_1141188836	Medications
Treatment/medication code	20003	20003_1141189090	Medications
Treatment/medication code	20003	20003_1141189094	Medications
Treatment/medication code	20003	20003_1141190158	Medications
Treatment/medication code	20003	20003_1141190160	Medications
Treatment/medication code	20003	20003_1141190960	Medications
Treatment/medication code	20003	20003_1141191044	Medications
Treatment/medication code	20003	20003_1141191748	Medications
Treatment/medication code	20003	20003_1141192000	Medications
Treatment/medication code	20003	20003_1141192248	Medications
Treatment/medication code	20003	20003_1141192410	Medications
Treatment/medication code	20003	20003_1141192414	Medications
Treatment/medication code	20003	20003_1141192736	Medications
Treatment/medication code	20003	20003_1141192740	Medications
Treatment/medication code	20003	20003_1141192916	Medications
Treatment/medication code	20003	20003_1141193272	Medications
Treatment/medication code	20003	20003_1141193282	Medications
Treatment/medication code	20003	20003_1141193346	Medications
Treatment/medication code	20003	20003_1141194224	Medications
Treatment/medication code	20003	20003_1141194386	Medications
Treatment/medication code	20003	20003_1141194794	Medications
Treatment/medication code	20003	20003_1141194800	Medications
Treatment/medication code	20003	20003_1141195044	Medications
Treatment/medication code	20003	20003_1141195224	Medications
Treatment/medication code	20003	20003_1141195232	Medications
Treatment/medication code	20003	20003_1141199858	Medications
Treatment/medication code	20003	20003_1141200004	Medications
Treatment/medication code	20003	20003_1141200072	Medications
Treatment/medication code	20003	20003_1141200108	Medications
Treatment/medication code	20003	20003_1141200322	Medications
Treatment/medication code	20003	20003_1141200384	Medications
Treatment/medication code	20003	20003_1141200564	Medications
Treatment/medication code	20003	20003_1141200708	Medications
Treatment/medication code	20003	20003_1141200768	Medications
Treatment/medication code	20003	20003_1187	Medications
Treatment/medication code	20003	20003_1189	Medications
Treatment/medication code	20003	20003_1193	Medications
Treatment/medication code	20003	20003_1195	Medications
Treatment/medication code	20003	20003_1197	Medications
Treatment/medication code	20003	20003_1199	Medications
Treatment/medication code	20003	20003_1201	Medications
Treatment/medication code	20003	20003_1203	Medications
Treatment/medication code	20003	20003_1205	Medications
Treatment/medication code	20003	20003_2038459704	Medications
Treatment/medication code	20003	20003_2038459814	Medications
Treatment/medication code	20003	20003_2038460068	Medications
Treatment/medication code	20003	20003_2038460076	Medications
Treatment/medication code	20003	20003_2038460150	Medications
Treatment/medication code	20003	20003_99999	Medications
Interpolated Age of participant when cancer first diagnosed	20007	20007	Medical conditions
Sitting height	20015	20015	Physical measures
Number of diet questionnaires completed	20077	20077	Lifestyle and environment
Day-of-week questionnaire completion requested	20079	20079_1	Lifestyle and environment
Day-of-week questionnaire completion requested	20079	20079_2	Lifestyle and environment
Day-of-week questionnaire completion requested	20079	20079_3	Lifestyle and environment
Day-of-week questionnaire completion requested	20079	20079_4	Lifestyle and environment
Day-of-week questionnaire completion requested	20079	20079_5	Lifestyle and environment
Day-of-week questionnaire completion requested	20079	20079_6	Lifestyle and environment
Day-of-week questionnaire completion requested	20079	20079_7	Lifestyle and environment
Day-of-week questionnaire completed	20080	20080_1	Lifestyle and environment
Day-of-week questionnaire completed	20080	20080_2	Lifestyle and environment
Day-of-week questionnaire completed	20080	20080_3	Lifestyle and environment
Day-of-week questionnaire completed	20080	20080_4	Lifestyle and environment
Day-of-week questionnaire completed	20080	20080_5	Lifestyle and environment
Day-of-week questionnaire completed	20080	20080_6	Lifestyle and environment
Day-of-week questionnaire completed	20080	20080_7	Lifestyle and environment
Hour-of-day questionnaire completed	20081	20081	Lifestyle and environment
Duration of questionnaire	20082	20082	Lifestyle and environment
Vitamin and/or mineral supplement use	20084	20084_468	Lifestyle and environment
Vitamin and/or mineral supplement use	20084	20084_469	Lifestyle and environment
Vitamin and/or mineral supplement use	20084	20084_470	Lifestyle and environment
Vitamin and/or mineral supplement use	20084	20084_471	Lifestyle and environment
Vitamin and/or mineral supplement use	20084	20084_472	Lifestyle and environment
Vitamin and/or mineral supplement use	20084	20084_473	Lifestyle and environment
Vitamin and/or mineral supplement use	20084	20084_474	Lifestyle and environment
Vitamin and/or mineral supplement use	20084	20084_475	Lifestyle and environment
Vitamin and/or mineral supplement use	20084	20084_476	Lifestyle and environment
Vitamin and/or mineral supplement use	20084	20084_477	Lifestyle and environment
Vitamin and/or mineral supplement use	20084	20084_478	Lifestyle and environment
Vitamin and/or mineral supplement use	20084	20084_479	Lifestyle and environment
Vitamin and/or mineral supplement use	20084	20084_480	Lifestyle and environment
Vitamin and/or mineral supplement use	20084	20084_481	Lifestyle and environment
Vitamin and/or mineral supplement use	20084	20084_482	Lifestyle and environment
Vitamin and/or mineral supplement use	20084	20084_483	Lifestyle and environment
Vitamin and/or mineral supplement use	20084	20084_484	Lifestyle and environment
Vitamin and/or mineral supplement use	20084	20084_485	Lifestyle and environment
Vitamin and/or mineral supplement use	20084	20084_486	Lifestyle and environment
Vitamin and/or mineral supplement use	20084	20084_487	Lifestyle and environment
Vitamin and/or mineral supplement use	20084	20084_488	Lifestyle and environment
Reason for not eating or drinking normally	20085	20085_3	Lifestyle and environment
Reason for not eating or drinking normally	20085	20085_4	Lifestyle and environment
Reason for not eating or drinking normally	20085	20085_5	Lifestyle and environment
Reason for not eating or drinking normally	20085	20085_6	Lifestyle and environment
Type of special diet followed	20086	20086_10	Lifestyle and environment
Type of special diet followed	20086	20086_11	Lifestyle and environment
Type of special diet followed	20086	20086_12	Lifestyle and environment
Type of special diet followed	20086	20086_13	Lifestyle and environment
Type of special diet followed	20086	20086_8	Lifestyle and environment
Type of special diet followed	20086	20086_9	Lifestyle and environment
Types of spread used on bread/crackers	20087	20087_159	Lifestyle and environment
Types of spread used on bread/crackers	20087	20087_160	Lifestyle and environment
Types of spread used on bread/crackers	20087	20087_161	Lifestyle and environment
Types of spread used on bread/crackers	20087	20087_162	Lifestyle and environment
Types of spread used on bread/crackers	20087	20087_163	Lifestyle and environment
Types of spread used on bread/crackers	20087	20087_164	Lifestyle and environment
Types of spread used on bread/crackers	20087	20087_165	Lifestyle and environment
Types of spread used on bread/crackers	20087	20087_166	Lifestyle and environment
Types of spread used on bread/crackers	20087	20087_167	Lifestyle and environment
Types of spread used on bread/crackers	20087	20087_168	Lifestyle and environment
Types of spread used on bread/crackers	20087	20087_169	Lifestyle and environment
Types of spread used on bread/crackers	20087	20087_170	Lifestyle and environment
Types of spread used on bread/crackers	20087	20087_171	Lifestyle and environment
Types of spread used on bread/crackers	20087	20087_172	Lifestyle and environment
Types of spread used on bread/crackers	20087	20087_173	Lifestyle and environment
Types of spread used on bread/crackers	20087	20087_174	Lifestyle and environment
Types of spread used on bread/crackers	20087	20087_175	Lifestyle and environment
Types of spread used on bread/crackers	20087	20087_176	Lifestyle and environment
Types of spread used on bread/crackers	20087	20087_178	Lifestyle and environment
Types of spread used on bread/crackers	20087	20087_179	Lifestyle and environment
Types of spread used on bread/crackers	20087	20087_181	Lifestyle and environment
Types of spread used on bread/crackers	20087	20087_182	Lifestyle and environment
Types of spread used on bread/crackers	20087	20087_184	Lifestyle and environment
Types of spread used on bread/crackers	20087	20087_185	Lifestyle and environment
Types of spread used on bread/crackers	20087	20087_187	Lifestyle and environment
Types of spread used on bread/crackers	20087	20087_188	Lifestyle and environment
Types of spread used on bread/crackers	20087	20087_190	Lifestyle and environment
Types of spread used on bread/crackers	20087	20087_191	Lifestyle and environment
Types of spread used on bread/crackers	20087	20087_192	Lifestyle and environment
Types of spread used on bread/crackers	20087	20087_193	Lifestyle and environment
Types of spread used on bread/crackers	20087	20087_194	Lifestyle and environment
Types of spread used on bread/crackers	20087	20087_195	Lifestyle and environment
Types of spreads/sauces consumed	20088	20088_332	Lifestyle and environment
Types of spreads/sauces consumed	20088	20088_333	Lifestyle and environment
Types of spreads/sauces consumed	20088	20088_334	Lifestyle and environment
Types of spreads/sauces consumed	20088	20088_335	Lifestyle and environment
Types of spreads/sauces consumed	20088	20088_336	Lifestyle and environment
Types of spreads/sauces consumed	20088	20088_337	Lifestyle and environment
Types of spreads/sauces consumed	20088	20088_338	Lifestyle and environment
Types of spreads/sauces consumed	20088	20088_339	Lifestyle and environment
Types of spreads/sauces consumed	20088	20088_340	Lifestyle and environment
Types of spreads/sauces consumed	20088	20088_341	Lifestyle and environment
Types of spreads/sauces consumed	20088	20088_342	Lifestyle and environment
Types of spreads/sauces consumed	20088	20088_343	Lifestyle and environment
Types of spreads/sauces consumed	20088	20088_344	Lifestyle and environment
Types of spreads/sauces consumed	20088	20088_345	Lifestyle and environment
Types of spreads/sauces consumed	20088	20088_346	Lifestyle and environment
Types of spreads/sauces consumed	20088	20088_347	Lifestyle and environment
Types of spreads/sauces consumed	20088	20088_348	Lifestyle and environment
Types of spreads/sauces consumed	20088	20088_349	Lifestyle and environment
Types of spreads/sauces consumed	20088	20088_350	Lifestyle and environment
Type of meals eaten	20089	20089_461	Lifestyle and environment
Type of meals eaten	20089	20089_462	Lifestyle and environment
Type of meals eaten	20089	20089_463	Lifestyle and environment
Type of meals eaten	20089	20089_464	Lifestyle and environment
Type of meals eaten	20089	20089_465	Lifestyle and environment
Type of fat/oil used in cooking	20090	20090_352	Lifestyle and environment
Type of fat/oil used in cooking	20090	20090_353	Lifestyle and environment
Type of fat/oil used in cooking	20090	20090_354	Lifestyle and environment
Type of fat/oil used in cooking	20090	20090_355	Lifestyle and environment
Type of fat/oil used in cooking	20090	20090_356	Lifestyle and environment
Type of fat/oil used in cooking	20090	20090_357	Lifestyle and environment
Type of fat/oil used in cooking	20090	20090_359	Lifestyle and environment
Type of fat/oil used in cooking	20090	20090_360	Lifestyle and environment
Type of fat/oil used in cooking	20090	20090_361	Lifestyle and environment
Type of fat/oil used in cooking	20090	20090_362	Lifestyle and environment
Type of fat/oil used in cooking	20090	20090_363	Lifestyle and environment
Type of fat/oil used in cooking	20090	20090_364	Lifestyle and environment
Type of fat/oil used in cooking	20090	20090_365	Lifestyle and environment
Type of fat/oil used in cooking	20090	20090_366	Lifestyle and environment
Type of fat/oil used in cooking	20090	20090_367	Lifestyle and environment
Type of fat/oil used in cooking	20090	20090_368	Lifestyle and environment
Type of fat/oil used in cooking	20090	20090_369	Lifestyle and environment
Type of fat/oil used in cooking	20090	20090_370	Lifestyle and environment
Type of fat/oil used in cooking	20090	20090_371	Lifestyle and environment
Type of fat/oil used in cooking	20090	20090_372	Lifestyle and environment
Type of fat/oil used in cooking	20090	20090_373	Lifestyle and environment
Type of fat/oil used in cooking	20090	20090_374	Lifestyle and environment
Type of fat/oil used in cooking	20090	20090_375	Lifestyle and environment
Type of fat/oil used in cooking	20090	20090_376	Lifestyle and environment
Type of fat/oil used in cooking	20090	20090_377	Lifestyle and environment
Type of fat/oil used in cooking	20090	20090_379	Lifestyle and environment
Type of fat/oil used in cooking	20090	20090_380	Lifestyle and environment
Type of fat/oil used in cooking	20090	20090_383	Lifestyle and environment
Type of fat/oil used in cooking	20090	20090_385	Lifestyle and environment
Type of fat/oil used in cooking	20090	20090_386	Lifestyle and environment
Type of fat/oil used in cooking	20090	20090_389	Lifestyle and environment
Type of fat/oil used in cooking	20090	20090_391	Lifestyle and environment
Type of fat/oil used in cooking	20090	20090_392	Lifestyle and environment
Type of fat/oil used in cooking	20090	20090_394	Lifestyle and environment
Type of fat/oil used in cooking	20090	20090_395	Lifestyle and environment
Type of fat/oil used in cooking	20090	20090_396	Lifestyle and environment
Type of sliced bread eaten	20091	20091_1	Lifestyle and environment
Type of sliced bread eaten	20091	20091_2	Lifestyle and environment
Type of sliced bread eaten	20091	20091_3	Lifestyle and environment
Type of sliced bread eaten	20091	20091_4	Lifestyle and environment
Type of sliced bread eaten	20091	20091_5	Lifestyle and environment
Type of baguette eaten	20092	20092_1	Lifestyle and environment
Type of baguette eaten	20092	20092_2	Lifestyle and environment
Type of baguette eaten	20092	20092_3	Lifestyle and environment
Type of baguette eaten	20092	20092_4	Lifestyle and environment
Type of baguette eaten	20092	20092_5	Lifestyle and environment
Type of large bap eaten	20093	20093_1	Lifestyle and environment
Type of large bap eaten	20093	20093_2	Lifestyle and environment
Type of large bap eaten	20093	20093_3	Lifestyle and environment
Type of large bap eaten	20093	20093_4	Lifestyle and environment
Type of bread roll eaten	20094	20094_1	Lifestyle and environment
Type of bread roll eaten	20094	20094_2	Lifestyle and environment
Type of bread roll eaten	20094	20094_3	Lifestyle and environment
Type of bread roll eaten	20094	20094_4	Lifestyle and environment
Type of bread roll eaten	20094	20094_5	Lifestyle and environment
Size of white wine glass drunk	20095	20095_1	Lifestyle and environment
Size of white wine glass drunk	20095	20095_2	Lifestyle and environment
Size of white wine glass drunk	20095	20095_3	Lifestyle and environment
Size of red wine glass drunk	20096	20096_1	Lifestyle and environment
Size of red wine glass drunk	20096	20096_2	Lifestyle and environment
Size of red wine glass drunk	20096	20096_3	Lifestyle and environment
Size of rose wine glass drunk	20097	20097_1	Lifestyle and environment
Size of rose wine glass drunk	20097	20097_2	Lifestyle and environment
Size of rose wine glass drunk	20097	20097_3	Lifestyle and environment
Thickness of butter/margarine spread on sliced bread	20098	20098_1	Lifestyle and environment
Thickness of butter/margarine spread on sliced bread	20098	20098_2	Lifestyle and environment
Thickness of butter/margarine spread on sliced bread	20098	20098_3	Lifestyle and environment
Thickness of butter/margarine spread on baguettes	20099	20099_1	Lifestyle and environment
Thickness of butter/margarine spread on baguettes	20099	20099_2	Lifestyle and environment
Thickness of butter/margarine spread on baguettes	20099	20099_3	Lifestyle and environment
Thickness of butter/margarine spread on large baps	20100	20100_1	Lifestyle and environment
Thickness of butter/margarine spread on large baps	20100	20100_2	Lifestyle and environment
Thickness of butter/margarine spread on bread rolls	20101	20101_1	Lifestyle and environment
Thickness of butter/margarine spread on bread rolls	20101	20101_2	Lifestyle and environment
Thickness of butter/margarine spread on bread rolls	20101	20101_3	Lifestyle and environment
Thickness of butter/margarine spread on crackers/crispbreads	20102	20102_1	Lifestyle and environment
Thickness of butter/margarine spread on crackers/crispbreads	20102	20102_2	Lifestyle and environment
Thickness of butter/margarine spread on crackers/crispbreads	20102	20102_3	Lifestyle and environment
Thickness of butter/margarine spread on oatcakes	20103	20103_1	Lifestyle and environment
Thickness of butter/margarine spread on oatcakes	20103	20103_2	Lifestyle and environment
Thickness of butter/margarine spread on other bread	20104	20104_1	Lifestyle and environment
Thickness of butter/margarine spread on other bread	20104	20104_2	Lifestyle and environment
Liquid used to make porridge	20105	20105_78	Lifestyle and environment
Liquid used to make porridge	20105	20105_79	Lifestyle and environment
Type of yogurt eaten	20106	20106_210	Lifestyle and environment
Type of yogurt eaten	20106	20106_211	Lifestyle and environment
Illnesses of father	20107	20107_1	Health and medical history
Illnesses of father	20107	20107_10	Health and medical history
Illnesses of father	20107	20107_100	Health and medical history
Illnesses of father	20107	20107_101	Health and medical history
Illnesses of father	20107	20107_11	Health and medical history
Illnesses of father	20107	20107_12	Health and medical history
Illnesses of father	20107	20107_13	Health and medical history
Illnesses of father	20107	20107_2	Health and medical history
Illnesses of father	20107	20107_3	Health and medical history
Illnesses of father	20107	20107_4	Health and medical history
Illnesses of father	20107	20107_6	Health and medical history
Illnesses of father	20107	20107_8	Health and medical history
Illnesses of father	20107	20107_9	Health and medical history
Ingredients in canned soup	20108	20108_2	Lifestyle and environment
Ingredients in canned soup	20108	20108_4	Lifestyle and environment
Ingredients in canned soup	20108	20108_5	Lifestyle and environment
Ingredients in canned soup	20108	20108_6	Lifestyle and environment
Ingredients in homemade soup	20109	20109_1	Lifestyle and environment
Ingredients in homemade soup	20109	20109_2	Lifestyle and environment
Ingredients in homemade soup	20109	20109_3	Lifestyle and environment
Ingredients in homemade soup	20109	20109_4	Lifestyle and environment
Ingredients in homemade soup	20109	20109_5	Lifestyle and environment
Ingredients in homemade soup	20109	20109_6	Lifestyle and environment
Illnesses of mother	20110	20110_1	Health and medical history
Illnesses of mother	20110	20110_10	Health and medical history
Illnesses of mother	20110	20110_100	Health and medical history
Illnesses of mother	20110	20110_101	Health and medical history
Illnesses of mother	20110	20110_11	Health and medical history
Illnesses of mother	20110	20110_12	Health and medical history
Illnesses of mother	20110	20110_2	Health and medical history
Illnesses of mother	20110	20110_3	Health and medical history
Illnesses of mother	20110	20110_4	Health and medical history
Illnesses of mother	20110	20110_5	Health and medical history
Illnesses of mother	20110	20110_6	Health and medical history
Illnesses of mother	20110	20110_8	Health and medical history
Illnesses of mother	20110	20110_9	Health and medical history
Illnesses of siblings	20111	20111_1	Health and medical history
Illnesses of siblings	20111	20111_10	Health and medical history
Illnesses of siblings	20111	20111_100	Health and medical history
Illnesses of siblings	20111	20111_101	Health and medical history
Illnesses of siblings	20111	20111_11	Health and medical history
Illnesses of siblings	20111	20111_12	Health and medical history
Illnesses of siblings	20111	20111_13	Health and medical history
Illnesses of siblings	20111	20111_2	Health and medical history
Illnesses of siblings	20111	20111_3	Health and medical history
Illnesses of siblings	20111	20111_4	Health and medical history
Illnesses of siblings	20111	20111_5	Health and medical history
Illnesses of siblings	20111	20111_6	Health and medical history
Illnesses of siblings	20111	20111_8	Health and medical history
Illnesses of siblings	20111	20111_9	Health and medical history
Illnesses of adopted father	20112	20112_1	Health and medical history
Illnesses of adopted father	20112	20112_10	Health and medical history
Illnesses of adopted father	20112	20112_100	Health and medical history
Illnesses of adopted father	20112	20112_101	Health and medical history
Illnesses of adopted father	20112	20112_11	Health and medical history
Illnesses of adopted father	20112	20112_12	Health and medical history
Illnesses of adopted father	20112	20112_13	Health and medical history
Illnesses of adopted father	20112	20112_2	Health and medical history
Illnesses of adopted father	20112	20112_3	Health and medical history
Illnesses of adopted father	20112	20112_4	Health and medical history
Illnesses of adopted father	20112	20112_6	Health and medical history
Illnesses of adopted father	20112	20112_8	Health and medical history
Illnesses of adopted father	20112	20112_9	Health and medical history
Illnesses of adopted mother	20113	20113_1	Health and medical history
Illnesses of adopted mother	20113	20113_10	Health and medical history
Illnesses of adopted mother	20113	20113_100	Health and medical history
Illnesses of adopted mother	20113	20113_101	Health and medical history
Illnesses of adopted mother	20113	20113_12	Health and medical history
Illnesses of adopted mother	20113	20113_2	Health and medical history
Illnesses of adopted mother	20113	20113_3	Health and medical history
Illnesses of adopted mother	20113	20113_4	Health and medical history
Illnesses of adopted mother	20113	20113_5	Health and medical history
Illnesses of adopted mother	20113	20113_6	Health and medical history
Illnesses of adopted mother	20113	20113_8	Health and medical history
Illnesses of adopted mother	20113	20113_9	Health and medical history
Illnesses of adopted siblings	20114	20114_1	Health and medical history
Illnesses of adopted siblings	20114	20114_100	Health and medical history
Illnesses of adopted siblings	20114	20114_101	Health and medical history
Illnesses of adopted siblings	20114	20114_12	Health and medical history
Illnesses of adopted siblings	20114	20114_5	Health and medical history
Illnesses of adopted siblings	20114	20114_6	Health and medical history
Illnesses of adopted siblings	20114	20114_8	Health and medical history
Illnesses of adopted siblings	20114	20114_9	Health and medical history
Smoking status	20116	20116_0	Lifestyle and environment
Smoking status	20116	20116_1	Lifestyle and environment
Smoking status	20116	20116_2	Lifestyle and environment
Alcohol drinker status	20117	20117_0	Lifestyle and environment
Alcohol drinker status	20117	20117_1	Lifestyle and environment
Alcohol drinker status	20117	20117_2	Lifestyle and environment
Bipolar disorder status	20122	20122	Psychosocial factors
Bipolar and major depression status	20126	20126_0	Psychosocial factors
Bipolar and major depression status	20126	20126_1	Psychosocial factors
Bipolar and major depression status	20126	20126_2	Psychosocial factors
Bipolar and major depression status	20126	20126_3	Psychosocial factors
Bipolar and major depression status	20126	20126_4	Psychosocial factors
Bipolar and major depression status	20126	20126_5	Psychosocial factors
Neuroticism score	20127	20127	Psychosocial factors
Ever smoked	20160	20160	Lifestyle and environment
Ever addicted to any substance or behaviour	20401	20401	Psychosocial factors
Amount of alcohol drunk on a typical drinking day	20403	20403	Psychosocial factors
Ever physically dependent on alcohol	20404	20404	Psychosocial factors
Ever had known person concerned about, or recommend reduction of, alcohol consumption	20405	20405	Psychosocial factors
Ever addicted to alcohol	20406	20406	Psychosocial factors
Frequency of failure to fulfil normal expectations due to drinking alcohol in last year	20407	20407	Psychosocial factors
Frequency of memory loss due to drinking alcohol in last year	20408	20408	Psychosocial factors
Frequency of feeling guilt or remorse after drinking alcohol in last year	20409	20409	Psychosocial factors
Ever been injured or injured someone else through drinking alcohol	20411	20411	Psychosocial factors
Frequency of needing morning drink of alcohol after heavy drinking session in last year	20412	20412	Psychosocial factors
Frequency of drinking alcohol	20414	20414	Psychosocial factors
Ongoing addiction to alcohol	20415	20415	Psychosocial factors
Frequency of consuming six or more units of alcohol	20416	20416	Psychosocial factors
Tense, sore, or aching muscles during worst period of anxiety	20417	20417	Psychosocial factors
Impact on normal roles during worst period of anxiety	20418	20418	Psychosocial factors
Difficulty concentrating during worst period of anxiety	20419	20419	Psychosocial factors
Longest period spent worried or anxious	20420	20420	Psychosocial factors
Ever felt worried, tense, or anxious for most of a month or longer	20421	20421	Psychosocial factors
More irritable than usual during worst period of anxiety	20422	20422	Psychosocial factors
Keyed up or on edge during worst period of anxiety	20423	20423	Psychosocial factors
Ever worried more than most people would in similar situation	20425	20425	Psychosocial factors
Restless during period of worst anxiety	20426	20426	Psychosocial factors
Frequent trouble falling or staying asleep during worst period of anxiety	20427	20427	Psychosocial factors
Professional informed about anxiety	20428	20428	Psychosocial factors
Easily tired during worst period of anxiety	20429	20429	Psychosocial factors
Ever addicted to a behaviour or miscellanous	20431	20431	Psychosocial factors
Ongoing behavioural or miscellanous addiction	20432	20432	Psychosocial factors
Age at first episode of depression	20433	20433	Psychosocial factors
Age at last episode of depression	20434	20434	Psychosocial factors
Difficulty concentrating during worst depression	20435	20435	Psychosocial factors
Fraction of day affected during worst episode of depression	20436	20436	Psychosocial factors
Thoughts of death during worst depression	20437	20437	Psychosocial factors
Duration of worst depression	20438	20438	Psychosocial factors
Frequency of depressed days during worst episode of depression	20439	20439	Psychosocial factors
Impact on normal roles during worst period of depression	20440	20440	Psychosocial factors
Ever had prolonged loss of interest in normal activities	20441	20441	Psychosocial factors
Lifetime number of depressed periods	20442	20442	Psychosocial factors
Depression possibly related to childbirth	20445	20445	Psychosocial factors
Ever had prolonged feelings of sadness or depression	20446	20446	Psychosocial factors
Depression possibly related to stressful or traumatic event	20447	20447	Psychosocial factors
Professional informed about depression	20448	20448	Psychosocial factors
Feelings of tiredness during worst episode of depression	20449	20449	Psychosocial factors
Feelings of worthlessness during worst period of depression	20450	20450	Psychosocial factors
Ever taken cannabis	20453	20453	Psychosocial factors
Maximum frequency of taking cannabis	20454	20454	Psychosocial factors
Age when last took cannabis	20455	20455	Psychosocial factors
Ever addicted to illicit or recreational drugs	20456	20456	Psychosocial factors
Ongoing addiction or dependence on illicit or recreational drugs	20457	20457	Psychosocial factors
General happiness	20458	20458	Psychosocial factors
General happiness with own health	20459	20459	Psychosocial factors
Belief that own life is meaningful	20460	20460	Psychosocial factors
Ever heard an un-real voice	20463	20463	Psychosocial factors
Ever prescribed a medication for unusual or psychotic experiences	20466	20466	Psychosocial factors
Frequency of unusual or psychotic experiences in past year	20467	20467	Psychosocial factors
Ever believed in an un-real conspiracy against self	20468	20468	Psychosocial factors
Ever seen an un-real vision	20471	20471	Psychosocial factors
Ever believed in un-real communications or signs	20474	20474	Psychosocial factors
Ever talked to a health professional about unusual or psychotic experiences	20477	20477	Psychosocial factors
Ever thought that life not worth living	20479	20479	Psychosocial factors
Ever self-harmed	20480	20480	Psychosocial factors
Self-harmed in past year	20481	20481	Psychosocial factors
Number of times self-harmed	20482	20482	Psychosocial factors
Ever attempted suicide	20483	20483	Psychosocial factors
Attempted suicide in past year	20484	20484	Psychosocial factors
Ever contemplated self-harm	20485	20485	Psychosocial factors
Contemplated self-harm in past year	20486	20486	Psychosocial factors
Felt hated by family member as a child	20487	20487	Psychosocial factors
Physically abused by family as a child	20488	20488	Psychosocial factors
Felt loved as a child	20489	20489	Psychosocial factors
Sexually molested as a child	20490	20490	Psychosocial factors
Someone to take to doctor when needed as a child	20491	20491	Psychosocial factors
Longest period of mania or irritability	20492	20492	Psychosocial factors
Severity of problems due to mania or irritability	20493	20493	Psychosocial factors
Felt irritable or had angry outbursts in past month	20494	20494	Psychosocial factors
Avoided activities or situations because of previous stressful experience in past month	20495	20495	Psychosocial factors
Felt distant from other people in past month	20496	20496	Psychosocial factors
Repeated disturbing thoughts of stressful experience in past month	20497	20497	Psychosocial factors
Felt very upset when reminded of stressful experience in past month	20498	20498	Psychosocial factors
Ever sought or received professional help for mental distress	20499	20499	Psychosocial factors
Ever suffered mental distress preventing usual activities	20500	20500	Psychosocial factors
Ever had period of mania / excitability	20501	20501	Psychosocial factors
Ever had period extreme irritability	20502	20502	Psychosocial factors
Recent easy annoyance or irritability	20505	20505	Psychosocial factors
Recent feelings or nervousness or anxiety	20506	20506	Psychosocial factors
Recent feelings of inadequacy	20507	20507	Psychosocial factors
Recent trouble concentrating on things	20508	20508	Psychosocial factors
Recent inability to stop or control worrying	20509	20509	Psychosocial factors
Recent feelings of depression	20510	20510	Psychosocial factors
Recent poor appetite or overeating	20511	20511	Psychosocial factors
Recent feelings of foreboding	20512	20512	Psychosocial factors
Recent thoughts of suicide or self-harm	20513	20513	Psychosocial factors
Recent lack of interest or pleasure in doing things	20514	20514	Psychosocial factors
Recent trouble relaxing	20515	20515	Psychosocial factors
Recent restlessness	20516	20516	Psychosocial factors
Trouble falling or staying asleep, or sleeping too much	20517	20517	Psychosocial factors
Recent changes in speed/amount of moving or speaking	20518	20518	Psychosocial factors
Recent feelings of tiredness or low energy	20519	20519	Psychosocial factors
Recent worrying too much about different things	20520	20520	Psychosocial factors
Belittlement by partner or ex-partner as an adult	20521	20521	Psychosocial factors
Been in a confiding relationship as an adult	20522	20522	Psychosocial factors
Physical violence by partner or ex-partner as an adult	20523	20523	Psychosocial factors
Sexual interference by partner or ex-partner without consent as an adult	20524	20524	Psychosocial factors
Able to pay rent/mortgage as an adult	20525	20525	Psychosocial factors
Been in serious accident believed to be life-threatening	20526	20526	Psychosocial factors
Been involved in combat or exposed to war-zone	20527	20527	Psychosocial factors
Diagnosed with life-threatening illness	20528	20528	Psychosocial factors
Victim of physically violent crime	20529	20529	Psychosocial factors
Witnessed sudden violent death	20530	20530	Psychosocial factors
Victim of sexual assault	20531	20531	Psychosocial factors
Did your sleep change?	20532	20532	Psychosocial factors
Trouble falling asleep	20533	20533	Psychosocial factors
Sleeping too much	20534	20534	Psychosocial factors
Waking too early	20535	20535	Psychosocial factors
Weight change during worst episode of depression	20536	20536_0	Psychosocial factors
Weight change during worst episode of depression	20536	20536_1	Psychosocial factors
Weight change during worst episode of depression	20536	20536_2	Psychosocial factors
Weight change during worst episode of depression	20536	20536_3	Psychosocial factors
Frequency of difficulty controlling worry during worst period of anxiety	20537	20537	Psychosocial factors
Worried most days during period of worst anxiety	20538	20538	Psychosocial factors
Frequency of inability to stop worrying during worst period of anxiety	20539	20539	Psychosocial factors
Multiple worries during worst period of anxiety	20540	20540	Psychosocial factors
Difficulty stopping worrying during worst period of anxiety	20541	20541	Psychosocial factors
Stronger worrying (than other people) during period of worst anxiety	20542	20542	Psychosocial factors
Number of things worried about during worst period of anxiety	20543	20543	Psychosocial factors
Mental health problems ever diagnosed by a professional	20544	20544_1	Psychosocial factors
Mental health problems ever diagnosed by a professional	20544	20544_10	Psychosocial factors
Mental health problems ever diagnosed by a professional	20544	20544_11	Psychosocial factors
Mental health problems ever diagnosed by a professional	20544	20544_12	Psychosocial factors
Mental health problems ever diagnosed by a professional	20544	20544_13	Psychosocial factors
Mental health problems ever diagnosed by a professional	20544	20544_14	Psychosocial factors
Mental health problems ever diagnosed by a professional	20544	20544_15	Psychosocial factors
Mental health problems ever diagnosed by a professional	20544	20544_16	Psychosocial factors
Mental health problems ever diagnosed by a professional	20544	20544_17	Psychosocial factors
Mental health problems ever diagnosed by a professional	20544	20544_18	Psychosocial factors
Mental health problems ever diagnosed by a professional	20544	20544_2	Psychosocial factors
Mental health problems ever diagnosed by a professional	20544	20544_3	Psychosocial factors
Mental health problems ever diagnosed by a professional	20544	20544_4	Psychosocial factors
Mental health problems ever diagnosed by a professional	20544	20544_5	Psychosocial factors
Mental health problems ever diagnosed by a professional	20544	20544_6	Psychosocial factors
Mental health problems ever diagnosed by a professional	20544	20544_7	Psychosocial factors
Substances taken for depression	20546	20546_1	Psychosocial factors
Substances taken for depression	20546	20546_3	Psychosocial factors
Substances taken for depression	20546	20546_4	Psychosocial factors
Activities undertaken to treat depression	20547	20547_1	Psychosocial factors
Activities undertaken to treat depression	20547	20547_3	Psychosocial factors
Manifestations of mania or irritability	20548	20548_1	Psychosocial factors
Manifestations of mania or irritability	20548	20548_2	Psychosocial factors
Manifestations of mania or irritability	20548	20548_3	Psychosocial factors
Manifestations of mania or irritability	20548	20548_5	Psychosocial factors
Manifestations of mania or irritability	20548	20548_6	Psychosocial factors
Manifestations of mania or irritability	20548	20548_7	Psychosocial factors
Manifestations of mania or irritability	20548	20548_8	Psychosocial factors
Manifestations of mania or irritability	20548	20548_9	Psychosocial factors
Substances taken for anxiety	20549	20549_1	Psychosocial factors
Substances taken for anxiety	20549	20549_3	Psychosocial factors
Substances taken for anxiety	20549	20549_4	Psychosocial factors
Activities undertaken to treat anxiety	20550	20550_1	Psychosocial factors
Activities undertaken to treat anxiety	20550	20550_3	Psychosocial factors
Substance of prescription or over-the-counter medication addiction	20551	20551_1	Psychosocial factors
Substance of prescription or over-the-counter medication addiction	20551	20551_2	Psychosocial factors
Substance of prescription or over-the-counter medication addiction	20551	20551_3	Psychosocial factors
Methods of self-harm used	20553	20553_1	Psychosocial factors
Methods of self-harm used	20553	20553_2	Psychosocial factors
Methods of self-harm used	20553	20553_3	Psychosocial factors
Methods of self-harm used	20553	20553_4	Psychosocial factors
Methods of self-harm used	20553	20553_5	Psychosocial factors
Methods of self-harm used	20553	20553_6	Psychosocial factors
Actions taken following self-harm	20554	20554_1	Psychosocial factors
Actions taken following self-harm	20554	20554_3	Psychosocial factors
Actions taken following self-harm	20554	20554_4	Psychosocial factors
Actions taken following self-harm	20554	20554_5	Psychosocial factors
Actions taken following self-harm	20554	20554_6	Psychosocial factors
Body mass index (BMI)	21001	21001	Physical measures
Weight	21002	21002	Physical measures
Age when attended assessment centre	21003	21003	Miscellaneous
Ever diagnosed with IBS	21024	21024	Health and medical history
Frequency of discomfort/pain in abdomen in last 3 months	21025	21025	Health and medical history
Discomfort/pain occurring only during menstrual bleed	21026	21026	Health and medical history
Abdominal discomfort/pain for 6 months or longer	21027	21027	Health and medical history
Frequency of discomfort/pain getting better or stopping after a bowel movement	21028	21028	Health and medical history
More frequent bowel movements when abdominal discomfort/pain started	21029	21029	Health and medical history
Less frequent bowel movements when abdominal discomfort/pain started	21030	21030	Health and medical history
Stools looser when abdominal discomfort/pain started	21031	21031	Health and medical history
Frequency of harder stools when abdominal discomfort/pain started	21032	21032	Health and medical history
Frequency of hard/lumpy stools in the last 3 months	21033	21033	Health and medical history
Frequency of loose/mushy/watery stools in the last 3 months	21034	21034	Health and medical history
Currently (in last 3 months) suffer from abdominal pain	21035	21035	Health and medical history
Severity of current abdominal pain	21036	21036	Health and medical history
Number of days (out of 10) with abdominal pain	21037	21037	Health and medical history
Currently suffer from abdominal distension	21038	21038	Health and medical history
Severity of current abdominal distension/tightness	21039	21039	Health and medical history
Satisfaction with bowel habits	21040	21040	Health and medical history
Degree to which abdominal pain/discomfort/altered bowel habits affect/interfere with life in general	21041	21041	Health and medical history
Greatest number of times bowels opened per day	21042	21042	Health and medical history
Least number of times bowels opened per week	21043	21043	Health and medical history
Average number of times bowels opened per day	21044	21044	Health and medical history
Number of weeks absent from work due to IBS, in the last year	21045	21045	Health and medical history
Number of weeks (in the last year) at work suffering because of IBS	21047	21047	Health and medical history
Degree bothered by back pain in the past 3 months	21048	21048	Health and medical history
Degree bothered by pain in arms/legs/joints in the past 3 months	21049	21049	Health and medical history
Degree bothered by menstrual cramps or other problems with period in the last 3 months	21050	21050	Health and medical history
Degree bothered by headaches in the last 3 months	21051	21051	Health and medical history
Degree bothered by chest pain in the last 3 months	21052	21052	Health and medical history
Degree bothered by dizziness in the last 3 months	21053	21053	Health and medical history
Degree bothered by fainting spells in the last 3 months	21054	21054	Health and medical history
Degree bothered by feeling heart pound/race in the last 3 months	21055	21055	Health and medical history
[truncated: 380 more rows]

## Sheet: Supplementary Data 8
Exposure group	# fields	Example fields
Health and medical history	322	Chest pain or discomfort; ever diagnosed with IBS; back pain for 3+ months
Lifestyle and environment	621	Duration of walks; coffee intake; current tobacco smoking
Medical conditions	375	Self-reported medical conditions during verbal interview
Medications	697	Self-reported medication use during verbal interview
Miscellaneous	41	Sex; liver fat %; average heart rate
Physical measures	72	Body mass index; forced vital capacity; systolic blood pressure
Psychosocial factors	222	Work/job satisfaction; neuroticism score; leisure/social activities
Sociodemographics	30	UKB assessment centre; job involves shift work; Townsend deprivation index

## Sheet: Supplementary Data 9
Biomarker	SNP	Chromosome	Position	Non-effect allele	Effect allele	Exposure	UKB Field ID	Interaction effect	Interaction p-value	Effect directions (EUR/AFR/EAS/SAS)	Exposure category	Significant exposure-adjusted vQTL
ALT	rs738408	22	44324730	T	C	Body mass index (BMI)	23104	0.0712	1.47e-109	++-+	Physical measures	Yes
ALT	rs738408	22	44324730	T	C	Body mass index (BMI)	21001	0.0706	6.49e-109	++-+	Physical measures	Yes
AST	rs3747207	22	44324855	A	G	Body mass index (BMI)	23104	0.0751	1.48e-105	++-+	Physical measures	Yes
AST	rs3747207	22	44324855	A	G	Body mass index (BMI)	21001	0.0746	3.84e-105	++-+	Physical measures	Yes
ALT	rs738408	22	44324730	T	C	Trunk fat mass	23128	0.0691	4.83e-105	++-+	Physical measures	Yes
ALT	rs738408	22	44324730	T	C	Waist circumference	48	0.0681	1.23e-103	++-+	Physical measures	Yes
AST	rs3747207	22	44324855	A	G	Waist circumference	48	0.0737	1.62e-102	++-+	Physical measures	Yes
ALT	rs738408	22	44324730	T	C	Whole body fat mass	23100	0.0672	2.69e-101	++-+	Physical measures	Yes
AST	rs3747207	22	44324855	A	G	Trunk fat mass	23128	0.0719	4.56e-97	++-+	Physical measures	Yes
ALT	rs738408	22	44324730	T	C	Arm fat mass (left)	23124	0.066	4.91e-96	++-+	Physical measures	Yes
ALT	rs738408	22	44324730	T	C	Arm fat mass (right)	23120	0.065	9.7e-94	++-+	Physical measures	Yes
AST	rs3747207	22	44324855	A	G	Arm fat mass (left)	23124	0.0684	2.8e-90	++-+	Physical measures	Yes
AST	rs3747207	22	44324855	A	G	Whole body fat mass	23100	0.0684	6.612e-89	++-+	Physical measures	Yes
AST	rs3747207	22	44324855	A	G	Arm fat mass (right)	23120	0.0677	1.038e-88	++-+	Physical measures	Yes
AST	rs3747207	22	44324855	A	G	Weight	21002	0.0639	7.892e-79	++-+	Physical measures	Yes
AST	rs3747207	22	44324855	A	G	Weight	23098	0.0642	9.274e-79	++-+	Physical measures	Yes
ALT	rs738408	22	44324730	T	C	Weight	23098	0.0584	4.89e-75	++-+	Physical measures	Yes
ALT	rs738408	22	44324730	T	C	Weight	21002	0.0578	1.635e-74	++-+	Physical measures	Yes
hsCRP	rs1938498	1	66098653	T	C	Waist circumference	48	-0.0434	8.958e-72	--+-	Physical measures	Yes
ALT	rs738408	22	44324730	T	C	Trunk fat percentage	23127	0.0553	3.927e-70	+--+	Physical measures	Yes
AST	rs3747207	22	44324855	A	G	Hip circumference	49	0.0585	3.625e-68	++-+	Physical measures	Yes
ALT	rs738408	22	44324730	T	C	Hip circumference	49	0.0549	1.359e-66	++-+	Physical measures	Yes
AST	rs3747207	22	44324855	A	G	Trunk fat percentage	23127	0.0555	3.882e-63	++-+	Physical measures	Yes
ALT	rs738408	22	44324730	T	C	Leg fat mass (right)	23112	0.0532	1.191e-62	+--+	Physical measures	Yes
ALT	rs738408	22	44324730	T	C	Leg fat mass (left)	23116	0.0531	3.132e-62	+--+	Physical measures	Yes
hsCRP	rs1938498	1	66098653	T	C	Weight	23098	-0.0391	2.456e-55	----	Physical measures	Yes
AST	rs3747207	22	44324855	A	G	Leg fat mass (right)	23112	0.0532	2.786e-55	++-+	Physical measures	Yes
hsCRP	rs1938498	1	66098653	T	C	Weight	21002	-0.0388	4.978e-55	----	Physical measures	Yes
AST	rs3747207	22	44324855	A	G	Leg fat mass (left)	23116	0.0528	1.709e-54	++-+	Physical measures	Yes
ALT	rs738408	22	44324730	T	C	Body fat percentage	23099	0.0478	3.326e-52	+--+	Physical measures	Yes
hsCRP	rs1938498	1	66098653	T	C	Arm fat-free mass (left)	23125	-0.0366	9.684e-48	----	Physical measures	Yes
hsCRP	rs1938498	1	66098653	T	C	Arm predicted mass (left)	23126	-0.0366	1.446e-47	----	Physical measures	Yes
hsCRP	rs1938498	1	66098653	T	C	Basal metabolic rate	23105	-0.0362	1.787e-46	----	Physical measures	Yes
ALT	rs738408	22	44324730	T	C	Arm fat percentage (left)	23123	0.0453	2.052e-46	+--+	Physical measures	Yes
AST	rs3747207	22	44324855	A	G	Body fat percentage	23099	0.0469	2.631e-45	++-+	Physical measures	Yes
ALT	rs738408	22	44324730	T	C	Arm fat percentage (right)	23119	0.0446	4.954e-45	+--+	Physical measures	Yes
hsCRP	rs12754745	1	159670483	A	G	Waist circumference	48	-0.0358	8.477e-45	-++-	Physical measures	No
hsCRP	rs1938498	1	66098653	T	C	Leg predicted mass (left)	23118	-0.0351	4.131e-44	----	Physical measures	Yes
hsCRP	rs1938498	1	66098653	T	C	Arm fat-free mass (right)	23121	-0.0352	5.736e-44	-+--	Physical measures	Yes
hsCRP	rs1938498	1	66098653	T	C	Leg fat-free mass (left)	23117	-0.035	7.064e-44	----	Physical measures	Yes
hsCRP	rs1938498	1	66098653	T	C	Arm predicted mass (right)	23122	-0.0351	8.285e-44	-+--	Physical measures	Yes
hsCRP	rs1938498	1	66098653	T	C	Leg predicted mass (right)	23114	-0.0349	3.322e-43	----	Physical measures	Yes
hsCRP	rs1938498	1	66098653	T	C	Leg fat-free mass (right)	23113	-0.0348	6.154e-43	----	Physical measures	Yes
hsCRP	rs1938498	1	66098653	T	C	Whole body fat-free mass	23101	-0.0343	1.152e-41	----	Physical measures	Yes
hsCRP	rs1938498	1	66098653	T	C	Body mass index (BMI)	21001	-0.0325	2.064e-41	--+-	Physical measures	Yes
AST	rs3747207	22	44324855	A	G	Arm fat percentage (left)	23123	0.0448	3.754e-41	++-+	Physical measures	Yes
hsCRP	rs1938498	1	66098653	T	C	Whole body water mass	23102	-0.034	4.544e-41	----	Physical measures	Yes
hsCRP	rs1938498	1	66098653	T	C	Body mass index (BMI)	23104	-0.0325	4.851e-41	--+-	Physical measures	Yes
AST	rs3747207	22	44324855	A	G	Arm fat percentage (right)	23119	0.0441	3.172e-40	++-+	Physical measures	Yes
hsCRP	rs1938498	1	66098653	T	C	Impedance of arm (left)	23110	0.0328	7.271e-38	++++	Physical measures	Yes
AST	rs3747207	22	44324855	A	G	Diastolic blood pressure, automated reading	4079	0.0425	1.524e-37	++++	Physical measures	Yes
hsCRP	rs1938498	1	66098653	T	C	Trunk predicted mass	23130	-0.0326	1.595e-37	-+--	Physical measures	Yes
hsCRP	rs1938498	1	66098653	T	C	Trunk fat-free mass	23129	-0.0324	3.953e-37	-+--	Physical measures	Yes
ALT	rs738408	22	44324730	T	C	Leg fat percentage (right)	23111	0.0405	1.025e-36	+--+	Physical measures	Yes
hsCRP	rs12754745	1	159670483	A	G	Weight	21002	-0.033	1.039e-36	-++-	Physical measures	No
ALT	rs738408	22	44324730	T	C	Leg fat percentage (left)	23115	0.0404	1.45e-36	+--+	Physical measures	Yes
hsCRP	rs12754745	1	159670483	A	G	Weight	23098	-0.0329	4.894e-36	-++-	Physical measures	No
AST	rs3747207	22	44324855	A	G	isosorbide dinitrate	20003	-0.094	1.042e-35	-???	Medications	Yes
hsCRP	rs1938498	1	66098653	T	C	Impedance of arm (right)	23109	0.0319	1.36e-35	++++	Physical measures	Yes
ApoB	rs58489806	19	19456917	T	C	Leg predicted mass (left)	23118	-0.0557	1.108e-34	--+-	Physical measures	Yes
ApoB	rs58489806	19	19456917	T	C	Leg fat-free mass (left)	23117	-0.0557	1.2e-34	--+-	Physical measures	Yes
ALT	rs738408	22	44324730	T	C	Diastolic blood pressure, automated reading	4079	0.0393	2.281e-34	++-+	Physical measures	Yes
ApoB	rs58489806	19	19456917	T	C	Leg predicted mass (right)	23114	-0.0553	3.023e-34	--+-	Physical measures	Yes
ApoB	rs58489806	19	19456917	T	C	Leg fat-free mass (right)	23113	-0.0553	3.425e-34	--+-	Physical measures	Yes
ApoB	rs58489806	19	19456917	T	C	Basal metabolic rate	23105	-0.0548	2.254e-33	--+-	Physical measures	Yes
ApoB	rs58489806	19	19456917	T	C	Sex	31	-0.1101	3.895e-33	-++-	Miscellaneous	Yes
hsCRP	rs1938498	1	66098653	T	C	Sex	31	-0.0613	1.161e-32	-+--	Miscellaneous	Yes
hsCRP	rs1938498	1	66098653	T	C	Impedance of whole body	23106	0.0308	2.184e-32	++++	Physical measures	Yes
ApoB	rs58489806	19	19456917	T	C	Arm predicted mass (left)	23126	-0.054	2.77e-32	--+-	Physical measures	Yes
ApoB	rs58489806	19	19456917	T	C	Arm predicted mass (right)	23122	-0.0541	2.827e-32	--+-	Physical measures	Yes
ApoB	rs58489806	19	19456917	T	C	Arm fat-free mass (left)	23125	-0.054	2.902e-32	--+-	Physical measures	Yes
ApoB	rs58489806	19	19456917	T	C	Arm fat-free mass (right)	23121	-0.054	2.911e-32	--+-	Physical measures	Yes
ApoB	rs58489806	19	19456917	T	C	Whole body fat-free mass	23101	-0.0531	1.801e-31	--+-	Physical measures	Yes
ApoB	rs58489806	19	19456917	T	C	Whole body water mass	23102	-0.0531	2.01e-31	--+-	Physical measures	Yes
AST	rs3747207	22	44324855	A	G	Basal metabolic rate	23105	0.0385	3.884e-31	++-+	Physical measures	Yes
AST	rs3747207	22	44324855	A	G	Leg fat percentage (right)	23111	0.0388	8.591e-31	++++	Physical measures	Yes
ALP	rs505922	9	136149229	T	C	Trunk fat percentage	23127	-0.0303	1.648e-30	--+-	Physical measures	Yes
hsCRP	rs12754745	1	159670483	A	G	Body mass index (BMI)	21001	-0.0293	1.999e-30	-++-	Physical measures	No
AST	rs3747207	22	44324855	A	G	Leg fat percentage (left)	23115	0.0385	2.697e-30	++-+	Physical measures	Yes
ALT	rs738408	22	44324730	T	C	Weight change compared with 1 year ago	2306	0.0572	8.041e-30	++++	Health and medical history	Yes
hsCRP	rs12754745	1	159670483	A	G	Body mass index (BMI)	23104	-0.0289	2.449e-29	--+-	Physical measures	No
ALP	rs505922	9	136149229	T	C	Body fat percentage	23099	-0.0294	2.727e-29	--+-	Physical measures	Yes
AST	rs3747207	22	44324855	A	G	Arm fat-free mass (left)	23125	0.0368	7.61e-29	++-+	Physical measures	Yes
AST	rs3747207	22	44324855	A	G	Arm predicted mass (left)	23126	0.0366	1.274e-28	++-+	Physical measures	Yes
ALP	rs505922	9	136149229	T	C	Arm fat percentage (left)	23123	-0.0292	1.287e-28	--+-	Physical measures	Yes
AST	rs3747207	22	44324855	A	G	Leg fat-free mass (left)	23117	0.0368	1.816e-28	++-+	Physical measures	Yes
ALP	rs505922	9	136149229	T	C	Arm fat percentage (right)	23119	-0.029	2.722e-28	--+-	Physical measures	Yes
AST	rs3747207	22	44324855	A	G	Leg predicted mass (left)	23118	0.0367	2.855e-28	++-+	Physical measures	Yes
ApoB	rs58489806	19	19456917	T	C	Trunk fat-free mass	23129	-0.0501	4.527e-28	--+-	Physical measures	Yes
ApoB	rs58489806	19	19456917	T	C	Trunk predicted mass	23130	-0.05	5.527e-28	--+-	Physical measures	Yes
ApoB	rs58489806	19	19456917	T	C	Weight	21002	-0.05	2.096e-27	-++-	Physical measures	Yes
hsCRP	rs1938498	1	66098653	T	C	Trunk fat mass	23128	-0.0262	4.708e-27	--+-	Physical measures	Yes
AST	rs3747207	22	44324855	A	G	Systolic blood pressure, automated reading	4080	0.034	2.887e-26	++++	Physical measures	Yes
GGT	rs2330805	22	24998619	A	G	Waist circumference	48	-0.0273	2.979e-26	-++-	Physical measures	Yes
ApoB	rs58489806	19	19456917	T	C	Weight	23098	-0.049	3.049e-26	-++-	Physical measures	Yes
TC	rs445925	19	45415640	A	G	high cholesterol	20002	0.1651	7.131e-26	+--+	Medical conditions	Yes
hsCRP	rs12754745	1	159670483	A	G	Basal metabolic rate	23105	-0.0276	7.382e-26	--+-	Physical measures	No
AST	rs3747207	22	44324855	A	G	Arm fat-free mass (right)	23121	0.0344	4.577e-25	++-+	Physical measures	Yes
hsCRP	rs12754745	1	159670483	A	G	Leg fat-free mass (left)	23117	-0.0271	4.808e-25	--+-	Physical measures	No
hsCRP	rs12754745	1	159670483	A	G	Leg predicted mass (left)	23118	-0.0271	5.395e-25	--+-	Physical measures	No
ApoB	rs58489806	19	19456917	T	C	Waist circumference	48	-0.0478	7.341e-25	-++-	Physical measures	Yes
AST	rs3747207	22	44324855	A	G	Arm predicted mass (right)	23122	0.0342	9.65e-25	++-+	Physical measures	Yes
hsCRP	rs12754745	1	159670483	A	G	Arm predicted mass (left)	23126	-0.0269	1.105e-24	--+-	Physical measures	No
AST	rs3747207	22	44324855	A	G	Leg fat-free mass (right)	23113	0.0339	1.308e-24	++-+	Physical measures	Yes
hsCRP	rs12754745	1	159670483	A	G	Trunk fat mass	23128	-0.0263	1.683e-24	-++-	Physical measures	No
AST	rs3747207	22	44324855	A	G	Leg predicted mass (right)	23114	0.0337	2.256e-24	++-+	Physical measures	Yes
TG	rs2954038	8	126507389	A	C	Waist circumference	48	-0.0253	4.559e-24	---+	Physical measures	Yes
hsCRP	rs12754745	1	159670483	A	G	Arm fat-free mass (left)	23125	-0.0266	4.872e-24	--+-	Physical measures	No
ALT	rs738408	22	44324730	T	C	Systolic blood pressure, automated reading	4080	0.0315	1.512e-23	++++	Physical measures	Yes
ALP	rs505922	9	136149229	T	C	Whole body fat mass	23100	-0.0267	1.524e-23	--+-	Physical measures	Yes
hsCRP	rs12754745	1	159670483	A	G	Leg predicted mass (right)	23114	-0.0263	2.089e-23	--+-	Physical measures	No
hsCRP	rs12754745	1	159670483	A	G	Leg fat-free mass (right)	23113	-0.0263	2.188e-23	--+-	Physical measures	No
AST	rs3747207	22	44324855	A	G	Whole body water mass	23102	0.0324	1.311e-22	++-+	Physical measures	Yes
ALP	rs505922	9	136149229	T	C	Arm fat mass (right)	23120	-0.0263	1.416e-22	--+-	Physical measures	Yes
ApoB	rs58489806	19	19456917	T	C	Hand grip strength (right)	47	-0.0447	1.63e-22	-++-	Physical measures	Yes
hsCRP	rs12754745	1	159670483	A	G	Arm fat-free mass (right)	23121	-0.0257	1.739e-22	--+-	Physical measures	No
AST	rs3747207	22	44324855	A	G	Whole body fat-free mass	23101	0.0323	1.754e-22	++-+	Physical measures	Yes
ALT	rs738408	22	44324730	T	C	Basal metabolic rate	23105	0.0309	2.299e-22	++-+	Physical measures	Yes
TG	rs34954997	19	45417638	CTTCG	C	Arm fat-free mass (right)	23121	0.0286	2.389e-22	+-++	Physical measures	Yes
TG	rs34954997	19	45417638	CTTCG	C	Arm predicted mass (right)	23122	0.0286	2.648e-22	+-++	Physical measures	Yes
hsCRP	rs12754745	1	159670483	A	G	Arm predicted mass (right)	23122	-0.0255	2.957e-22	--+-	Physical measures	No
ALT	rs738408	22	44324730	T	C	Arm fat-free mass (left)	23125	0.0307	3.242e-22	++-+	Physical measures	Yes
ALP	rs505922	9	136149229	T	C	Leg fat mass (left)	23116	-0.0256	5.175e-22	--+-	Physical measures	Yes
hsCRP	rs12754745	1	159670483	A	G	Whole body fat-free mass	23101	-0.0254	5.192e-22	--+-	Physical measures	No
ALP	rs505922	9	136149229	T	C	Arm fat mass (left)	23124	-0.0259	5.377e-22	--+-	Physical measures	Yes
hsCRP	rs12754745	1	159670483	A	G	Whole body water mass	23102	-0.0254	5.685e-22	--+-	Physical measures	No
AST	rs3747207	22	44324855	A	G	Weight change compared with 1 year ago	2306	0.0488	5.698e-22	++++	Health and medical history	Yes
TG	rs1260326	2	27730940	T	C	Waist circumference	48	0.0226	5.937e-22	++++	Physical measures	Yes
AST	rs3747207	22	44324855	A	G	Impedance of whole body	23106	-0.0319	6.627e-22	--+-	Physical measures	Yes
AST	rs3747207	22	44324855	A	G	Creatinine (enzymatic) in urine	30510	0.0316	7.505e-22	++++	Miscellaneous	Yes
LDL-C	rs5117	19	45418790	T	C	Illnesses of mother	20110	-0.1009	1.089e-21	---+	Health and medical history	No
ALP	rs505922	9	136149229	T	C	Leg fat mass (right)	23112	-0.0254	1.119e-21	--+-	Physical measures	Yes
ALT	rs738408	22	44324730	T	C	Arm predicted mass (left)	23126	0.0302	1.414e-21	++-+	Physical measures	Yes
HDL-C	rs438811	19	45416741	T	C	Arm predicted mass (right)	23122	-0.0282	1.963e-21	--+-	Physical measures	Yes
ALP	rs505922	9	136149229	T	C	Leg fat percentage (left)	23115	-0.025	2.095e-21	--+-	Physical measures	Yes
ApoB	rs58489806	19	19456917	T	C	Standing height	50	-0.043	3.649e-21	--+-	Physical measures	Yes
TG	rs738408	22	44324730	T	C	Waist circumference	48	-0.026	4.409e-21	----	Physical measures	Yes
hsCRP	rs1938498	1	66098653	T	C	Impedance of leg (right)	23107	0.025	5.308e-21	++-+	Physical measures	Yes
HDL-C	rs438811	19	45416741	T	C	Arm fat-free mass (right)	23121	-0.0278	7.915e-21	--+-	Physical measures	Yes
ALP	rs505922	9	136149229	T	C	Leg fat percentage (right)	23111	-0.0246	8.221e-21	--+-	Physical measures	Yes
hsCRP	rs1938498	1	66098653	T	C	Hip circumference	49	-0.0233	1.075e-20	--+-	Physical measures	Yes
LDL-C	rs11668386	19	19531910	A	G	Leg fat-free mass (left)	23117	0.0357	1.189e-20	++++	Physical measures	Yes
LDL-C	rs11668386	19	19531910	A	G	Leg predicted mass (left)	23118	0.0357	1.199e-20	++++	Physical measures	Yes
HDL-C	rs438811	19	45416741	T	C	Arm predicted mass (left)	23126	-0.0276	1.338e-20	--+-	Physical measures	Yes
TG	rs34954997	19	45417638	CTTCG	C	Arm predicted mass (left)	23126	0.0272	1.448e-20	+-++	Physical measures	Yes
TG	rs34954997	19	45417638	CTTCG	C	Leg fat-free mass (left)	23117	0.0274	1.489e-20	+--+	Physical measures	Yes
TG	rs34954997	19	45417638	CTTCG	C	Leg predicted mass (left)	23118	0.0273	1.601e-20	+--+	Physical measures	Yes
TG	rs34954997	19	45417638	CTTCG	C	Leg fat-free mass (right)	23113	0.0274	1.939e-20	+-++	Physical measures	Yes
TG	rs34954997	19	45417638	CTTCG	C	Leg predicted mass (right)	23114	0.0274	2.143e-20	+-++	Physical measures	Yes
HDL-C	rs438811	19	45416741	T	C	Leg predicted mass (left)	23118	-0.0276	2.241e-20	--+-	Physical measures	Yes
HDL-C	rs438811	19	45416741	T	C	Leg fat-free mass (left)	23117	-0.0276	2.278e-20	--+-	Physical measures	Yes
LDL-C	rs11668386	19	19531910	A	G	Leg fat-free mass (right)	23113	0.0353	2.508e-20	++++	Physical measures	Yes
HDL-C	rs438811	19	45416741	T	C	Arm fat-free mass (left)	23125	-0.0274	2.653e-20	--+-	Physical measures	Yes
AST	rs3747207	22	44324855	A	G	hypertension	20002	0.0728	2.735e-20	++-+	Medical conditions	Yes
TG	rs34954997	19	45417638	CTTCG	C	Basal metabolic rate	23105	0.027	2.75e-20	+--+	Physical measures	Yes
LDL-C	rs11668386	19	19531910	A	G	Leg predicted mass (right)	23114	0.0353	2.759e-20	++++	Physical measures	Yes
ApoB	rs58489806	19	19456917	T	C	Sitting height	20015	-0.0423	3.06e-20	--+-	Physical measures	Yes
HDL-C	rs438811	19	45416741	T	C	Basal metabolic rate	23105	-0.0273	3.128e-20	--+-	Physical measures	Yes
HDL-C	rs438811	19	45416741	T	C	Leg predicted mass (right)	23114	-0.0275	3.196e-20	--+-	Physical measures	Yes
ApoB	rs58489806	19	19456917	T	C	Impedance of arm (right)	23109	0.0424	3.315e-20	++-+	Physical measures	Yes
ApoB	rs58489806	19	19456917	T	C	Impedance of arm (left)	23110	0.0425	3.499e-20	++++	Physical measures	Yes
HDL-C	rs438811	19	45416741	T	C	Leg fat-free mass (right)	23113	-0.0275	3.825e-20	--+-	Physical measures	Yes
TG	rs34954997	19	45417638	CTTCG	C	Arm fat-free mass (left)	23125	0.0269	4.351e-20	+--+	Physical measures	Yes
ALP	rs3200255	1	21900171	A	G	Waist circumference	48	0.0346	4.897e-20	++++	Physical measures	Yes
ApoB	rs58489806	19	19456917	T	C	Hand grip strength (left)	46	-0.042	6.526e-20	-++-	Physical measures	Yes
LDL-C	rs11668386	19	19531910	A	G	Basal metabolic rate	23105	0.0349	8.943e-20	++++	Physical measures	Yes
ALT	rs28601761	8	126500031	C	G	Waist circumference	48	0.0229	1.266e-19	++--	Physical measures	No
hsCRP	rs1938498	1	66098653	T	C	Diastolic blood pressure, automated reading	4079	-0.0236	1.969e-19	--+-	Physical measures	Yes
LDL-C	rs11668386	19	19531910	A	G	Arm predicted mass (right)	23122	0.0348	2.015e-19	++++	Physical measures	Yes
AST	rs3747207	22	44324855	A	G	Vascular/heart problems diagnosed by doctor	6150	0.0698	2.192e-19	++-+	Health and medical history	Yes
hsCRP	rs12754745	1	159670483	A	G	Trunk fat-free mass	23129	-0.0238	2.419e-19	--+-	Physical measures	No
hsCRP	rs12754745	1	159670483	A	G	Trunk predicted mass	23130	-0.0238	2.647e-19	--+-	Physical measures	No
LDL-C	rs11668386	19	19531910	A	G	Arm predicted mass (left)	23126	0.0345	2.801e-19	++++	Physical measures	Yes
HDL-C	rs438811	19	45416741	T	C	Whole body fat-free mass	23101	-0.0268	2.816e-19	--+-	Physical measures	Yes
hsCRP	rs12754745	1	159670483	A	G	Sex	31	-0.0481	3.773e-19	--+-	Miscellaneous	No
HDL-C	rs438811	19	45416741	T	C	Whole body water mass	23102	-0.0266	3.894e-19	--+-	Physical measures	Yes
AST	rs3747207	22	44324855	A	G	Impedance of arm (left)	23110	-0.0293	3.932e-19	--+-	Physical measures	Yes
ApoB	rs58489806	19	19456917	T	C	Seated height	51	-0.0408	6.148e-19	--+-	Physical measures	Yes
LDL-C	rs11668386	19	19531910	A	G	Sex	31	0.0686	6.229e-19	+-++	Miscellaneous	Yes
LDL-C	rs11668386	19	19531910	A	G	Arm fat-free mass (left)	23125	0.0342	6.451e-19	++++	Physical measures	Yes
AST	rs3747207	22	44324855	A	G	Vascular/heart problems diagnosed by doctor	6150	-0.068	7.968e-19	--+-	Health and medical history	Yes
LDL-C	rs11668386	19	19531910	A	G	Arm fat-free mass (right)	23121	0.0341	9.343e-19	++++	Physical measures	Yes
TG	rs34954997	19	45417638	CTTCG	C	Weight	21002	0.0248	9.522e-19	+-++	Physical measures	Yes
TG	rs34954997	19	45417638	CTTCG	C	Whole body water mass	23102	0.0261	1.096e-18	+-++	Physical measures	Yes
TG	rs34954997	19	45417638	CTTCG	C	Weight	23098	0.0248	1.362e-18	+-++	Physical measures	Yes
TG	rs34954997	19	45417638	CTTCG	C	Whole body fat-free mass	23101	0.026	1.404e-18	+-++	Physical measures	Yes
ALT	rs738408	22	44324730	T	C	Leg fat-free mass (left)	23117	0.0282	1.432e-18	++-+	Physical measures	Yes
LDL-C	rs11668386	19	19531910	A	G	Whole body water mass	23102	0.0336	1.621e-18	++++	Physical measures	Yes
ALT	rs738408	22	44324730	T	C	Arm predicted mass (right)	23122	0.0281	1.861e-18	++-+	Physical measures	Yes
LDL-C	rs11668386	19	19531910	A	G	Whole body fat-free mass	23101	0.0336	1.927e-18	++++	Physical measures	Yes
ALT	rs738408	22	44324730	T	C	Creatinine (enzymatic) in urine	30510	0.0284	2.194e-18	++-+	Miscellaneous	Yes
TG	rs34954997	19	45417638	CTTCG	C	Waist circumference	48	0.0237	2.573e-18	+-++	Physical measures	Yes
AST	rs1260326	2	27730940	T	C	Trunk fat mass	23128	0.0241	2.72e-18	++++	Physical measures	Yes
ALT	rs738408	22	44324730	T	C	Leg predicted mass (left)	23118	0.028	2.767e-18	++-+	Physical measures	Yes
ALT	rs738408	22	44324730	T	C	Arm fat-free mass (right)	23121	0.0279	2.857e-18	++++	Physical measures	Yes
AST	rs3747207	22	44324855	A	G	Impedance of arm (right)	23109	-0.0286	3.316e-18	--+-	Physical measures	Yes
ALP	rs3200255	1	21900171	A	G	Body mass index (BMI)	21001	0.033	3.58e-18	++++	Physical measures	Yes
ALP	rs3200255	1	21900171	A	G	Body mass index (BMI)	23104	0.0331	4.049e-18	+++-	Physical measures	Yes
hsCRP	rs13409371	2	113838145	A	G	Whole body fat mass	23100	0.0207	6.092e-18	+-++	Physical measures	No
ALP	rs505922	9	136149229	T	C	Trunk fat mass	23128	-0.0232	6.179e-18	--+-	Physical measures	Yes
hsCRP	rs1938498	1	66098653	T	C	Impedance of leg (left)	23108	0.0228	8.547e-18	++-+	Physical measures	Yes
TG	rs34954997	19	45417638	CTTCG	C	Impedance of arm (right)	23109	-0.0254	9.024e-18	--+-	Physical measures	Yes
HDL-C	rs438811	19	45416741	T	C	Trunk fat-free mass	23129	-0.0258	9.433e-18	--+-	Physical measures	Yes
HDL-C	rs438811	19	45416741	T	C	Trunk predicted mass	23130	-0.0258	9.724e-18	--+-	Physical measures	Yes
TC	rs113954889	19	19294392	A	T	Weight	23098	-0.0361	1.107e-17	---+	Physical measures	Yes
AST	rs3747207	22	44324855	A	G	Impedance of leg (right)	23107	-0.0285	1.166e-17	--+-	Physical measures	Yes
hsCRP	rs12754745	1	159670483	A	G	Impedance of arm (right)	23109	0.0229	1.193e-17	++++	Physical measures	No
LDL-C	rs11668386	19	19531910	A	G	Weight	21002	0.0335	1.193e-17	++-+	Physical measures	Yes
TG	rs34954997	19	45417638	CTTCG	C	Sex	31	0.0515	1.203e-17	+--+	Miscellaneous	Yes
AST	rs3747207	22	44324855	A	G	Trunk fat-free mass	23129	0.0281	1.337e-17	++-+	Physical measures	Yes
hsCRP	rs12754745	1	159670483	A	G	Hip circumference	49	-0.0225	1.448e-17	-+--	Physical measures	No
TC	rs113954889	19	19294392	A	T	Weight	21002	-0.0358	1.455e-17	---+	Physical measures	Yes
AST	rs1260326	2	27730940	T	C	Body mass index (BMI)	21001	0.0235	1.627e-17	+-++	Physical measures	Yes
AST	rs1260326	2	27730940	T	C	Body mass index (BMI)	23104	0.0235	1.976e-17	+-++	Physical measures	Yes
AST	rs1260326	2	27730940	T	C	Whole body fat mass	23100	0.0233	2.144e-17	+-++	Physical measures	Yes
AST	rs200210321	19	19393890	A	AG	Waist circumference	48	-0.0454	2.325e-17	--+-	Physical measures	Yes
TC	rs113954889	19	19294392	A	T	Leg predicted mass (left)	23118	-0.0351	2.328e-17	----	Physical measures	Yes
AST	rs3747207	22	44324855	A	G	Impedance of leg (left)	23108	-0.0283	3.044e-17	--+-	Physical measures	Yes
AST	rs200210321	19	19393890	A	AG	Body mass index (BMI)	21001	-0.0451	3.05e-17	----	Physical measures	Yes
TC	rs445925	19	45415640	A	G	Medication for cholesterol, blood pressure, diabetes, or take exogenous hormones	6153	0.1858	3.082e-17	+-+-	Health and medical history	Yes
hsCRP	rs12754745	1	159670483	A	G	Impedance of arm (left)	23110	0.0226	3.45e-17	++-+	Physical measures	No
AST	rs3747207	22	44324855	A	G	Trunk predicted mass	23130	0.0277	3.465e-17	++-+	Physical measures	Yes
TG	rs34954997	19	45417638	CTTCG	C	Impedance of arm (left)	23110	-0.025	3.614e-17	--+-	Physical measures	Yes
TC	rs113954889	19	19294392	A	T	Leg fat-free mass (left)	23117	-0.0348	3.97e-17	----	Physical measures	Yes
hsCRP	rs13409371	2	113838145	A	G	Arm fat mass (right)	23120	0.0201	4.135e-17	+-++	Physical measures	No
HDL-C	rs438811	19	45416741	T	C	Sex	31	-0.0518	4.483e-17	--+-	Miscellaneous	Yes
ALT	rs200210321	19	19393890	A	AG	Body mass index (BMI)	21001	-0.0423	5.017e-17	-+--	Physical measures	Yes
HDL-C	rs438811	19	45416741	T	C	Weight	23098	-0.0247	5.53e-17	-++-	Physical measures	Yes
AST	rs200210321	19	19393890	A	AG	Body mass index (BMI)	23104	-0.0448	5.664e-17	----	Physical measures	Yes
hsCRP	rs1938498	1	66098653	T	C	Average weekly beer plus cider intake	1588	-0.029	5.704e-17	-+--	Lifestyle and environment	Yes
hsCRP	rs1938498	1	66098653	T	C	Hand grip strength (left)	46	-0.0217	6.334e-17	----	Physical measures	Yes
hsCRP	rs13409371	2	113838145	A	G	Leg fat mass (right)	23112	0.0206	6.553e-17	+-++	Physical measures	No
ApoB	rs58489806	19	19456917	T	C	Impedance of whole body	23106	0.0387	6.577e-17	++++	Physical measures	Yes
LDL-C	rs11668386	19	19531910	A	G	Weight	23098	0.0328	6.781e-17	++-+	Physical measures	Yes
TC	rs113954889	19	19294392	A	T	Arm fat-free mass (right)	23121	-0.0347	6.82e-17	----	Physical measures	Yes
hsCRP	rs12754745	1	159670483	A	G	Impedance of whole body	23106	0.0227	7.114e-17	++-+	Physical measures	No
ALT	rs200210321	19	19393890	A	AG	Waist circumference	48	-0.0418	7.224e-17	-++-	Physical measures	Yes
TC	rs113954889	19	19294392	A	T	Leg predicted mass (right)	23114	-0.0344	7.777e-17	----	Physical measures	Yes
ALP	rs3200255	1	21900171	A	G	Trunk fat mass	23128	0.0315	7.927e-17	+-+-	Physical measures	Yes
TC	rs113954889	19	19294392	A	T	Leg fat-free mass (right)	23113	-0.0344	7.988e-17	----	Physical measures	Yes
hsCRP	rs13409371	2	113838145	A	G	Arm fat mass (left)	23124	0.0199	8.001e-17	+-++	Physical measures	No
AST	rs3747207	22	44324855	A	G	Medication for cholesterol, blood pressure, diabetes, or take exogenous hormones	6153	0.1045	8.941e-17	++-+	Health and medical history	Yes
TC	rs113954889	19	19294392	A	T	Arm predicted mass (right)	23122	-0.0345	8.962e-17	----	Physical measures	Yes
TC	rs445925	19	45415640	A	G	simvastatin	20003	0.1437	9.216e-17	+-++	Medications	Yes
ALT	rs200210321	19	19393890	A	AG	Body mass index (BMI)	23104	-0.0422	9.239e-17	-+--	Physical measures	Yes
TC	rs113954889	19	19294392	A	T	Basal metabolic rate	23105	-0.0344	9.248e-17	----	Physical measures	Yes
hsCRP	rs13409371	2	113838145	A	G	Leg fat mass (left)	23116	0.0204	1.029e-16	+-++	Physical measures	No
TG	rs2954038	8	126507389	A	C	Weight	21002	-0.0214	1.096e-16	-+-+	Physical measures	Yes
HDL-C	rs438811	19	45416741	T	C	Weight	21002	-0.0241	1.697e-16	-++-	Physical measures	Yes
LDL-C	rs11668386	19	19531910	A	G	Waist circumference	48	0.0326	1.775e-16	+--+	Physical measures	Yes
TC	rs113954889	19	19294392	A	T	Waist circumference	48	-0.0349	2.044e-16	----	Physical measures	Yes
ALT	rs429358	19	45411941	T	C	Trunk fat mass	23128	0.0277	2.183e-16	+++-	Physical measures	Yes
TG	rs34954997	19	45417638	CTTCG	C	Trunk fat-free mass	23129	0.0244	2.197e-16	+-++	Physical measures	Yes
LDL-C	rs11668386	19	19531910	A	G	Trunk fat-free mass	23129	0.0314	2.359e-16	++++	Physical measures	Yes
TG	rs34954997	19	45417638	CTTCG	C	Trunk predicted mass	23130	0.0243	2.374e-16	+-++	Physical measures	Yes
hsCRP	rs1938498	1	66098653	T	C	Hand grip strength (right)	47	-0.0213	2.676e-16	----	Physical measures	Yes
LDL-C	rs11668386	19	19531910	A	G	Trunk predicted mass	23130	0.0314	2.769e-16	++++	Physical measures	Yes
TC	rs113954889	19	19294392	A	T	Arm fat-free mass (left)	23125	-0.0338	2.947e-16	----	Physical measures	Yes
HDL-C	rs438811	19	45416741	T	C	Hand grip strength (right)	47	-0.0252	3.359e-16	-++-	Physical measures	Yes
hsCRP	rs13409371	2	113838145	A	G	Body fat percentage	23099	0.0196	3.4e-16	+-+-	Physical measures	No
TG	rs2954038	8	126507389	A	C	Weight	23098	-0.0212	4.046e-16	-+-+	Physical measures	Yes
hsCRP	rs13409371	2	113838145	A	G	Arm fat percentage (left)	23123	0.0197	4.343e-16	+-++	Physical measures	No
HDL-C	rs438811	19	45416741	T	C	Impedance of arm (right)	23109	0.0246	5.827e-16	++-+	Physical measures	Yes
TC	rs113954889	19	19294392	A	T	Arm predicted mass (left)	23126	-0.0335	5.933e-16	----	Physical measures	Yes
ALT	rs429358	19	45411941	T	C	Body mass index (BMI)	21001	0.0273	5.986e-16	+-++	Physical measures	Yes
TG	rs34954997	19	45417638	CTTCG	C	Impedance of whole body	23106	-0.0241	6.288e-16	-++-	Physical measures	Yes
ALT	rs738408	22	44324730	T	C	Leg fat-free mass (right)	23113	0.0258	9.869e-16	++-+	Physical measures	Yes
HDL-C	rs438811	19	45416741	T	C	Impedance of arm (left)	23110	0.0243	1.119e-15	++-+	Physical measures	Yes
AST	rs28419230	4	88196319	T	G	Waist circumference	48	-0.0236	1.12e-15	-+-+	Physical measures	Yes
ALT	rs738408	22	44324730	T	C	Leg predicted mass (right)	23114	0.0256	1.312e-15	++-+	Physical measures	Yes
AST	rs28419230	4	88196319	T	G	Body mass index (BMI)	23104	-0.0238	1.355e-15	-+-+	Physical measures	Yes
hsCRP	rs1938498	1	66098653	T	C	Creatinine (enzymatic) in urine	30510	-0.021	1.524e-15	----	Miscellaneous	Yes
ALT	rs429358	19	45411941	T	C	Body mass index (BMI)	23104	0.027	1.834e-15	+-++	Physical measures	Yes
ALT	rs738408	22	44324730	T	C	Impedance of whole body	23106	-0.0257	1.935e-15	--+-	Physical measures	Yes
ApoA	rs438811	19	45416741	T	C	Arm predicted mass (right)	23122	-0.0238	2.191e-15	--+-	Physical measures	No
TC	rs113954889	19	19294392	A	T	Whole body fat-free mass	23101	-0.0327	2.243e-15	----	Physical measures	Yes
TC	rs113954889	19	19294392	A	T	Whole body water mass	23102	-0.0327	2.383e-15	----	Physical measures	Yes
AST	rs200210321	19	19393890	A	AG	Weight	21002	-0.0414	2.675e-15	-+--	Physical measures	Yes
hsCRP	rs13409371	2	113838145	A	G	Body mass index (BMI)	23104	0.0189	3.109e-15	+-++	Physical measures	No
AST	rs28419230	4	88196319	T	G	Body mass index (BMI)	21001	-0.0234	3.171e-15	-+-+	Physical measures	Yes
HDL-C	rs438811	19	45416741	T	C	Waist circumference	48	-0.0228	3.312e-15	-+--	Physical measures	Yes
LDL-C	rs5117	19	45418790	T	C	high cholesterol	20002	-0.0811	3.367e-15	--+-	Medical conditions	No
hsCRP	rs13409371	2	113838145	A	G	Arm fat percentage (right)	23119	0.019	3.395e-15	+-++	Physical measures	No
AST	rs10119644	9	117129592	A	T	Waist circumference	48	-0.0208	3.642e-15	-+-+	Physical measures	No
ALT	rs13117201	4	88212859	A	T	Trunk fat mass	23128	-0.0217	3.893e-15	-+--	Physical measures	Yes
AST	rs28419230	4	88196319	T	G	Trunk fat mass	23128	-0.0234	4.427e-15	-+-+	Physical measures	Yes
AST	rs200210321	19	19393890	A	AG	Weight	23098	-0.041	5.879e-15	-+--	Physical measures	Yes
ALT	rs738408	22	44324730	T	C	Whole body water mass	23102	0.0249	6.091e-15	++-+	Physical measures	Yes
hsCRP	rs1938498	1	66098653	T	C	Arm fat mass (right)	23120	-0.0188	6.128e-15	--+-	Physical measures	Yes
TG	rs1260326	2	27730940	T	C	Body mass index (BMI)	21001	0.0184	7.014e-15	+-++	Physical measures	Yes
TG	rs3741298	11	116657561	T	C	Waist circumference	48	-0.0234	7.208e-15	-+-+	Physical measures	Yes
ALT	rs738408	22	44324730	T	C	Whole body fat-free mass	23101	0.0249	7.776e-15	++-+	Physical measures	Yes
LDL-C	rs5117	19	45418790	T	C	Medication for cholesterol, blood pressure, diabetes, or take exogenous hormones	6153	-0.1141	7.961e-15	---+	Health and medical history	No
ALT	rs429358	19	45411941	T	C	Whole body fat mass	23100	0.0261	8.051e-15	++-+	Physical measures	Yes
ApoA	rs438811	19	45416741	T	C	Arm predicted mass (left)	23126	-0.0233	8.721e-15	--+-	Physical measures	No
hsCRP	rs12754745	1	159670483	A	G	Whole body fat mass	23100	-0.02	8.771e-15	-++-	Physical measures	No
TG	rs34954997	19	45417638	CTTCG	C	Hand grip strength (left)	46	0.0238	9.18e-15	+-++	Physical measures	Yes
ApoA	rs438811	19	45416741	T	C	Leg predicted mass (left)	23118	-0.0233	9.701e-15	--+-	Physical measures	No
HDL-C	rs438811	19	45416741	T	C	Impedance of whole body	23106	0.0237	1.064e-14	++-+	Physical measures	Yes
ApoA	rs438811	19	45416741	T	C	Leg fat-free mass (left)	23117	-0.0233	1.158e-14	--+-	Physical measures	No
GGT	rs2330805	22	24998619	A	G	Body mass index (BMI)	21001	-0.0201	1.248e-14	-+--	Physical measures	Yes
hsCRP	rs13409371	2	113838145	A	G	Body mass index (BMI)	21001	0.0183	1.287e-14	+-++	Physical measures	No
ApoA	rs438811	19	45416741	T	C	Leg predicted mass (right)	23114	-0.0232	1.288e-14	--+-	Physical measures	No
ApoB	rs58489806	19	19456917	T	C	Creatinine (enzymatic) in urine	30510	-0.0356	1.293e-14	--+-	Miscellaneous	Yes
ApoA	rs438811	19	45416741	T	C	Leg fat-free mass (right)	23113	-0.0231	1.486e-14	--+-	Physical measures	No
ALT	rs738408	22	44324730	T	C	Impedance of arm (left)	23110	-0.0246	1.541e-14	----	Physical measures	Yes
AST	rs200210321	19	19393890	A	AG	Trunk fat mass	23128	-0.0409	1.634e-14	----	Physical measures	Yes
ALP	rs3200255	1	21900171	A	G	Whole body fat mass	23100	0.0287	1.651e-14	+-++	Physical measures	Yes
ALT	rs13117201	4	88212859	A	T	Waist circumference	48	-0.021	1.76e-14	-+--	Physical measures	Yes
hsCRP	rs13409371	2	113838145	A	G	Trunk fat percentage	23127	0.0184	1.763e-14	+-+-	Physical measures	No
HDL-C	rs438811	19	45416741	T	C	Hand grip strength (left)	46	-0.0237	1.832e-14	-++-	Physical measures	Yes
ApoA	rs438811	19	45416741	T	C	Arm fat-free mass (left)	23125	-0.0229	2.057e-14	--+-	Physical measures	No
ApoA	rs438811	19	45416741	T	C	Basal metabolic rate	23105	-0.0229	2.207e-14	--+-	Physical measures	No
TG	rs738408	22	44324730	T	C	Weight	21002	-0.0216	2.342e-14	-+--	Physical measures	Yes
ALT	rs738408	22	44324730	T	C	hypertension	20002	0.0588	2.497e-14	+-+-	Medical conditions	Yes
ALT	rs429358	19	45411941	T	C	Waist circumference	48	0.0253	2.622e-14	+-+-	Physical measures	Yes
AST	rs1260326	2	27730940	T	C	Waist circumference	48	0.0208	2.645e-14	++-+	Physical measures	Yes
TG	rs2954038	8	126507389	A	C	Body mass index (BMI)	21001	-0.0192	2.686e-14	--++	Physical measures	Yes
TG	rs1260326	2	27730940	T	C	Body mass index (BMI)	23104	0.0181	2.816e-14	+-++	Physical measures	Yes
ApoA	rs438811	19	45416741	T	C	Arm fat-free mass (right)	23121	-0.0228	3.023e-14	--+-	Physical measures	No
TG	rs738408	22	44324730	T	C	Weight	23098	-0.0216	3.065e-14	-+--	Physical measures	Yes
ALT	rs200210321	19	19393890	A	AG	Trunk fat mass	23128	-0.038	3.942e-14	-+--	Physical measures	Yes
TG	rs738408	22	44324730	T	C	Trunk fat mass	23128	-0.0212	4.689e-14	---+	Physical measures	Yes
hsCRP	rs12754745	1	159670483	A	G	Arm fat mass (left)	23124	-0.0194	5.158e-14	-++-	Physical measures	No
AST	rs1260326	2	27730940	T	C	Arm fat mass (left)	23124	0.0206	5.16e-14	+-++	Physical measures	Yes
TG	rs738408	22	44324730	T	C	Body mass index (BMI)	21001	-0.0208	6.02e-14	--++	Physical measures	Yes
GGT	rs2330805	22	24998619	A	G	Weight	21002	-0.0194	6.143e-14	-+--	Physical measures	Yes
ALT	rs13117201	4	88212859	A	T	Whole body fat mass	23100	-0.0205	6.354e-14	-+--	Physical measures	Yes
AST	rs28419230	4	88196319	T	G	Hip circumference	49	-0.0219	6.458e-14	-+-+	Physical measures	Yes
hsCRP	rs12754745	1	159670483	A	G	Arm fat mass (right)	23120	-0.0193	7.226e-14	-++-	Physical measures	No
TG	rs2954038	8	126507389	A	C	Body mass index (BMI)	23104	-0.0189	7.979e-14	--++	Physical measures	Yes
ApoA	rs438811	19	45416741	T	C	Whole body fat-free mass	23101	-0.0224	8.874e-14	--+-	Physical measures	No
TG	rs2954038	8	126507389	A	C	Arm predicted mass (right)	23122	-0.0202	9.249e-14	-+--	Physical measures	Yes
TG	rs738408	22	44324730	T	C	Body mass index (BMI)	23104	-0.0207	1.042e-13	--+-	Physical measures	Yes
ALT	rs738408	22	44324730	T	C	Vascular/heart problems diagnosed by doctor	6150	0.0564	1.067e-13	+-+-	Health and medical history	Yes
ALT	rs429358	19	45411941	T	C	Arm fat mass (right)	23120	0.0251	1.1e-13	++-+	Physical measures	Yes
TG	rs2954038	8	126507389	A	C	Arm fat-free mass (right)	23121	-0.0202	1.125e-13	-+--	Physical measures	Yes
ALT	rs738408	22	44324730	T	C	Medication for cholesterol, blood pressure, diabetes, or take exogenous hormones	6153	0.0913	1.137e-13	+---	Health and medical history	Yes
TG	rs2954038	8	126507389	A	C	Impedance of arm (right)	23109	0.0203	1.163e-13	++++	Physical measures	Yes
ALT	rs738408	22	44324730	T	C	Vascular/heart problems diagnosed by doctor	6150	-0.0558	1.236e-13	-+-+	Health and medical history	Yes
AST	rs1260326	2	27730940	T	C	Arm fat mass (right)	23120	0.0202	1.262e-13	+-++	Physical measures	Yes
ApoA	rs438811	19	45416741	T	C	Whole body water mass	23102	-0.0222	1.268e-13	--+-	Physical measures	No
hsCRP	rs1938498	1	66098653	T	C	Arm fat mass (left)	23124	-0.0179	1.382e-13	--+-	Physical measures	Yes
AST	rs28419230	4	88196319	T	G	Weight	23098	-0.0219	1.473e-13	-+-+	Physical measures	Yes
hsCRP	rs1938498	1	66098653	T	C	Standing height	50	-0.0191	1.588e-13	-+--	Physical measures	Yes
GGT	rs2330805	22	24998619	A	G	Body mass index (BMI)	23104	-0.0193	1.673e-13	-+--	Physical measures	Yes
TG	rs2954038	8	126507389	A	C	Arm predicted mass (left)	23126	-0.0198	1.891e-13	-+-+	Physical measures	Yes
ALT	rs738408	22	44324730	T	C	Impedance of arm (right)	23109	-0.0235	1.905e-13	----	Physical measures	Yes
ALP	rs3200255	1	21900171	A	G	Arm fat mass (left)	23124	0.0277	1.965e-13	+++-	Physical measures	Yes
ALT	rs10733608	9	117148430	T	G	Waist circumference	48	-0.0182	1.973e-13	-+-+	Physical measures	Yes
HbA1c	rs10823346	10	71093694	C	G	Sex	31	-0.0451	2.057e-13	-++-	Miscellaneous	Yes
TG	rs2954038	8	126507389	A	C	Arm fat-free mass (left)	23125	-0.0198	2.081e-13	-+-+	Physical measures	Yes
ALP	rs3200255	1	21900171	A	G	Weight	21002	0.0278	2.346e-13	+-+-	Physical measures	Yes
hsCRP	rs13409371	2	113838145	A	G	Leg fat percentage (right)	23111	0.0181	2.498e-13	+-++	Physical measures	No
AST	rs28419230	4	88196319	T	G	Weight	21002	-0.0215	2.632e-13	-+-+	Physical measures	Yes
ALT	rs200210321	19	19393890	A	AG	Weight	21002	-0.0365	2.778e-13	-+--	Physical measures	Yes
GGT	rs2330805	22	24998619	A	G	Weight	23098	-0.0189	2.869e-13	-+--	Physical measures	Yes
hsCRP	rs13409371	2	113838145	A	G	Leg fat percentage (left)	23115	0.018	3.016e-13	+-++	Physical measures	No
ALP	rs3200255	1	21900171	A	G	Arm fat mass (right)	23120	0.0275	3.035e-13	+-+-	Physical measures	Yes
ALT	rs429358	19	45411941	T	C	Weight	21002	0.0243	3.129e-13	+-++	Physical measures	Yes
TC	rs113954889	19	19294392	A	T	Trunk fat-free mass	23129	-0.03	3.219e-13	----	Physical measures	Yes
ALP	rs3200255	1	21900171	A	G	Weight	23098	0.0278	3.265e-13	+-+-	Physical measures	Yes
TC	rs113954889	19	19294392	A	T	Trunk predicted mass	23130	-0.0299	3.472e-13	----	Physical measures	Yes
AST	rs10119644	9	117129592	A	T	Weight	21002	-0.0191	3.626e-13	-+--	Physical measures	No
AST	rs10119644	9	117129592	A	T	Body mass index (BMI)	21001	-0.0193	4.433e-13	-+--	Physical measures	No
hsCRP	rs1938498	1	66098653	T	C	Whole body fat mass	23100	-0.0175	5.337e-13	--+-	Physical measures	Yes
ALT	rs429358	19	45411941	T	C	Arm fat mass (left)	23124	0.0243	5.593e-13	++-+	Physical measures	Yes
AST	rs28419230	4	88196319	T	G	Arm fat mass (left)	23124	-0.0213	5.607e-13	-+-+	Physical measures	Yes
ALT	rs10733608	9	117148430	T	G	Weight	21002	-0.0179	5.785e-13	---+	Physical measures	Yes
TG	rs34954997	19	45417638	CTTCG	C	Hand grip strength (right)	47	0.0221	5.992e-13	+-++	Physical measures	Yes
ALT	rs200210321	19	19393890	A	AG	Whole body fat mass	23100	-0.0358	6.309e-13	-+--	Physical measures	Yes
AST	rs200210321	19	19393890	A	AG	Whole body fat mass	23100	-0.0381	7.102e-13	----	Physical measures	Yes
ALT	rs200210321	19	19393890	A	AG	Weight	23098	-0.0361	7.125e-13	-+--	Physical measures	Yes
ApoB	rs58489806	19	19456917	T	C	Sodium in urine	30530	-0.0334	7.439e-13	-+--	Miscellaneous	Yes
LDL-C	rs11668386	19	19531910	A	G	Seated height	51	0.0276	8.109e-13	++-+	Physical measures	Yes
TG	rs2954038	8	126507389	A	C	Basal metabolic rate	23105	-0.0193	8.678e-13	-+-+	Physical measures	Yes
ALT	rs13117201	4	88212859	A	T	Hip circumference	49	-0.0199	8.989e-13	-+--	Physical measures	Yes
GGT	rs2330805	22	24998619	A	G	Sex	31	-0.0379	9.363e-13	--++	Miscellaneous	Yes
ALT	rs429358	19	45411941	T	C	Weight	23098	0.024	9.572e-13	+-++	Physical measures	Yes
AST	rs10119644	9	117129592	A	T	Body mass index (BMI)	23104	-0.019	9.842e-13	-+--	Physical measures	No
AST	rs1260326	2	27730940	T	C	Trunk fat percentage	23127	0.019	1.051e-12	+-+-	Physical measures	Yes
LDL-C	rs11668386	19	19531910	A	G	Standing height	50	0.0273	1.071e-12	++-+	Physical measures	Yes
AST	rs28419230	4	88196319	T	G	Arm fat mass (right)	23120	-0.021	1.147e-12	-+++	Physical measures	Yes
ALT	rs28601761	8	126500031	C	G	Weight	23098	0.0181	1.185e-12	+---	Physical measures	No
ALT	rs13117201	4	88212859	A	T	Arm fat mass (left)	23124	-0.0196	1.246e-12	-+--	Physical measures	Yes
ApoA	rs438811	19	45416741	T	C	Trunk fat-free mass	23129	-0.0214	1.296e-12	--+-	Physical measures	No
ALT	rs13117201	4	88212859	A	T	Body mass index (BMI)	23104	-0.0197	1.355e-12	-+--	Physical measures	Yes
AST	rs10119644	9	117129592	A	T	Weight	23098	-0.0187	1.357e-12	-+--	Physical measures	No
ALT	rs10733608	9	117148430	T	G	Weight	23098	-0.0177	1.365e-12	---+	Physical measures	Yes
ApoA	rs438811	19	45416741	T	C	Trunk predicted mass	23130	-0.0213	1.441e-12	--+-	Physical measures	No
AST	rs200210321	19	19393890	A	AG	Arm fat mass (right)	23120	-0.0372	1.48e-12	-+-+	Physical measures	Yes
ApoA	rs438811	19	45416741	T	C	Weight	23098	-0.0214	1.615e-12	-++-	Physical measures	No
ALP	rs3200255	1	21900171	A	G	Hip circumference	49	0.0267	1.698e-12	+-+-	Physical measures	Yes
TG	rs2954038	8	126507389	A	C	Impedance of arm (left)	23110	0.0192	1.741e-12	+-+-	Physical measures	Yes
GGT	rs28601761	8	126500031	C	G	Waist circumference	48	0.0174	1.798e-12	+--+	Physical measures	No
ALT	rs28601761	8	126500031	C	G	Trunk fat mass	23128	0.0179	1.843e-12	++-+	Physical measures	No
ALT	rs13117201	4	88212859	A	T	Body mass index (BMI)	21001	-0.0195	1.851e-12	-+--	Physical measures	Yes
ALT	rs1229984	4	100239319	T	C	Alcohol intake frequency.	1558	0.0345	1.936e-12	+?-+	Lifestyle and environment	Yes
AST	rs200210321	19	19393890	A	AG	Arm fat mass (left)	23124	-0.0371	1.975e-12	-++-	Physical measures	Yes
AST	rs3747207	22	44324855	A	G	Overall health rating	2178	0.0336	2.22e-12	+--+	Health and medical history	Yes
AST	rs28419230	4	88196319	T	G	Whole body fat mass	23100	-0.0209	2.292e-12	-+-+	Physical measures	Yes
ALT	rs200210321	19	19393890	A	AG	Arm fat mass (left)	23124	-0.0352	2.387e-12	-+--	Physical measures	Yes
ALT	rs13117201	4	88212859	A	T	Arm fat mass (right)	23120	-0.0193	2.497e-12	-+--	Physical measures	Yes
hsCRP	rs1938498	1	66098653	T	C	Seated height	51	-0.0181	2.499e-12	-+--	Physical measures	Yes
hsCRP	rs1938498	1	66098653	T	C	Bread type	1448	-0.0416	2.59e-12	----	Lifestyle and environment	Yes
LDL-C	rs11668386	19	19531910	A	G	Sitting height	20015	0.0269	3.148e-12	++-+	Physical measures	Yes
AST	rs200210321	19	19393890	A	AG	Hip circumference	49	-0.0363	3.194e-12	-++-	Physical measures	Yes
ALT	rs200210321	19	19393890	A	AG	Arm fat mass (right)	23120	-0.0348	3.38e-12	-+-+	Physical measures	Yes
ALT	rs28601761	8	126500031	C	G	Weight	21002	0.0176	3.485e-12	+---	Physical measures	No
HbA1c	rs10823346	10	71093694	C	G	Standing height	50	-0.0213	4.714e-12	-+--	Physical measures	Yes
ApoA	rs438811	19	45416741	T	C	Weight	21002	-0.0208	4.73e-12	-++-	Physical measures	No
ApoA	rs438811	19	45416741	T	C	Sex	31	-0.0424	5.214e-12	--+-	Miscellaneous	No
AST	rs1260326	2	27730940	T	C	Hip circumference	49	0.0187	5.333e-12	++-+	Physical measures	Yes
HbA1c	rs10823346	10	71093694	C	G	Arm predicted mass (left)	23126	-0.0213	5.851e-12	-++-	Physical measures	Yes
TG	rs1260326	2	27730940	T	C	Weight	21002	0.0166	6.396e-12	+-++	Physical measures	Yes
HbA1c	rs10823346	10	71093694	C	G	Arm fat-free mass (left)	23125	-0.0213	6.497e-12	-++-	Physical measures	Yes
ALT	rs738408	22	44324730	T	C	Impedance of leg (right)	23107	-0.0226	6.57e-12	--+-	Physical measures	Yes
HDL-C	rs112180569	20	44557615	C	G	Hand grip strength (left)	46	0.0225	6.931e-12	+++-	Physical measures	Yes
hsCRP	rs13409371	2	113838145	A	G	Trunk fat mass	23128	0.0164	7.447e-12	+-+-	Physical measures	No
hsCRP	rs1938498	1	66098653	T	C	Sitting height	20015	-0.0178	7.453e-12	-+--	Physical measures	Yes
AST	rs1260326	2	27730940	T	C	Weight	23098	0.0188	7.491e-12	++-+	Physical measures	Yes
AST	rs10119644	9	117129592	A	T	Trunk fat mass	23128	-0.0183	7.831e-12	-+--	Physical measures	No
TG	rs1260326	2	27730940	T	C	Weight	23098	0.0166	8.142e-12	+-++	Physical measures	Yes
ApoB	rs58489806	19	19456917	T	C	Leg fat percentage (right)	23111	0.0316	8.58e-12	++++	Physical measures	Yes
ALP	rs505922	9	136149229	T	C	Hip circumference	49	-0.0186	8.736e-12	--+-	Physical measures	Yes
ALT	rs13117201	4	88212859	A	T	Weight	21002	-0.0188	9.058e-12	--+-	Physical measures	Yes
TG	rs2954038	8	126507389	A	C	Whole body fat-free mass	23101	-0.0185	9.884e-12	-+-+	Physical measures	Yes
GGT	rs2330805	22	24998619	A	G	Systolic blood pressure, automated reading	4080	-0.018	9.894e-12	--++	Physical measures	Yes
TG	rs2954038	8	126507389	A	C	Trunk predicted mass	23130	-0.0185	1.009e-11	-+-+	Physical measures	Yes
ALP	rs505922	9	136149229	T	C	Coffee type	1508	0.0472	1.022e-11	+-+-	Lifestyle and environment	Yes
AST	rs1260326	2	27730940	T	C	Weight	21002	0.0186	1.068e-11	++-+	Physical measures	Yes
ApoA	rs438811	19	45416741	T	C	Impedance of arm (right)	23109	0.0207	1.092e-11	++-+	Physical measures	No
ALT	rs13117201	4	88212859	A	T	Weight	23098	-0.0188	1.158e-11	-++-	Physical measures	Yes
GGT	rs28601761	8	126500031	C	G	Sex	31	0.0346	1.189e-11	+-+-	Miscellaneous	No
ApoB	rs58489806	19	19456917	T	C	Number of treatments/medications taken	137	0.0387	1.222e-11	++++	Medications	Yes
TG	rs2954038	8	126507389	A	C	Whole body water mass	23102	-0.0184	1.236e-11	-+-+	Physical measures	Yes
TG	rs2954038	8	126507389	A	C	Trunk fat-free mass	23129	-0.0184	1.32e-11	-+-+	Physical measures	Yes
LDL-C	rs11668386	19	19531910	A	G	Hand grip strength (right)	47	0.0262	1.394e-11	+-++	Physical measures	Yes
TC	rs113954889	19	19294392	A	T	Sex	31	-0.0554	1.483e-11	----	Miscellaneous	Yes
LDL-C	rs11668386	19	19531910	A	G	Impedance of arm (right)	23109	-0.0262	1.597e-11	----	Physical measures	Yes
LDL-C	rs11668386	19	19531910	A	G	Impedance of arm (left)	23110	-0.0262	1.749e-11	----	Physical measures	Yes
AST	rs1260326	2	27730940	T	C	Leg fat mass (right)	23112	0.0184	1.864e-11	+-+-	Physical measures	Yes
GGT	rs2330805	22	24998619	A	G	Arm predicted mass (left)	23126	-0.0173	2.147e-11	-+++	Physical measures	Yes
ALT	rs28601761	8	126500031	C	G	Body mass index (BMI)	23104	0.0171	2.477e-11	+--+	Physical measures	No
ApoA	rs438811	19	45416741	T	C	Waist circumference	48	-0.02	2.611e-11	-++-	Physical measures	No
HbA1c	rs10823346	10	71093694	C	G	Hand grip strength (right)	47	-0.0205	2.678e-11	-+--	Physical measures	Yes
ALT	rs10733608	9	117148430	T	G	Arm fat-free mass (right)	23121	-0.0166	2.701e-11	---+	Physical measures	Yes
ApoB	rs58489806	19	19456917	T	C	Leg fat percentage (left)	23115	0.0309	2.702e-11	++++	Physical measures	Yes
hsCRP	rs13409371	2	113838145	A	G	Hip circumference	49	0.0164	2.767e-11	+-++	Physical measures	No
AST	rs1260326	2	27730940	T	C	Leg fat mass (left)	23116	0.0182	3.029e-11	+-+-	Physical measures	Yes
ALT	rs10733608	9	117148430	T	G	Arm fat-free mass (left)	23125	-0.0165	3.088e-11	---+	Physical measures	Yes
GGT	rs28601761	8	126500031	C	G	Arm predicted mass (left)	23126	0.0165	3.215e-11	+++-	Physical measures	No
ALP	rs505922	9	136149229	T	C	Sex	31	0.035	3.258e-11	+--+	Miscellaneous	Yes
HbA1c	rs10823346	10	71093694	C	G	Whole body fat-free mass	23101	-0.0205	3.324e-11	-+--	Physical measures	Yes
LDL-C	rs5117	19	45418790	T	C	Illnesses of father	20107	-0.0939	3.416e-11	--?-	Health and medical history	No
ALT	rs10733608	9	117148430	T	G	Basal metabolic rate	23105	-0.0164	3.434e-11	---+	Physical measures	Yes
ALP	rs505922	9	136149229	T	C	Body mass index (BMI)	23104	-0.018	3.662e-11	--++	Physical measures	Yes
ALT	rs10733608	9	117148430	T	G	Leg predicted mass (left)	23118	-0.0166	3.833e-11	--++	Physical measures	Yes
HbA1c	rs10823346	10	71093694	C	G	Trunk predicted mass	23130	-0.0204	3.833e-11	-++-	Physical measures	Yes
TG	rs1260326	2	27730940	T	C	Trunk fat mass	23128	0.0158	4.055e-11	+-++	Physical measures	Yes
ALT	rs738408	22	44324730	T	C	Trunk fat-free mass	23129	0.0211	4.064e-11	++-+	Physical measures	Yes
HbA1c	rs10823346	10	71093694	C	G	Arm fat-free mass (right)	23121	-0.0205	4.108e-11	-++-	Physical measures	Yes
ALT	rs10733608	9	117148430	T	G	Leg fat-free mass (left)	23117	-0.0165	4.251e-11	--++	Physical measures	Yes
ApoA	rs438811	19	45416741	T	C	Hand grip strength (right)	47	-0.0202	4.394e-11	-++-	Physical measures	No
ALT	rs10733608	9	117148430	T	G	Leg fat-free mass (right)	23113	-0.0165	4.525e-11	---+	Physical measures	Yes
GGT	rs28601761	8	126500031	C	G	Arm fat-free mass (left)	23125	0.0164	4.59e-11	+++-	Physical measures	No
ApoA	rs438811	19	45416741	T	C	Impedance of arm (left)	23110	0.02	4.94e-11	++-+	Physical measures	No
HbA1c	rs10823346	10	71093694	C	G	Arm predicted mass (right)	23122	-0.0205	5.047e-11	-++-	Physical measures	Yes
HbA1c	rs4506565	10	114756041	A	T	Waist circumference	48	-0.0193	5.533e-11	--+-	Physical measures	Yes
ALT	rs10733608	9	117148430	T	G	Leg predicted mass (right)	23114	-0.0164	5.589e-11	---+	Physical measures	Yes
GGT	rs2330805	22	24998619	A	G	Arm fat-free mass (left)	23125	-0.017	5.71e-11	-+++	Physical measures	Yes
TG	rs3741298	11	116657561	T	C	Weight	21002	-0.0203	6.273e-11	-+-+	Physical measures	Yes
HbA1c	rs10823346	10	71093694	C	G	Whole body water mass	23102	-0.0203	6.325e-11	-+--	Physical measures	Yes
ALT	rs28601761	8	126500031	C	G	Body mass index (BMI)	21001	0.0167	6.441e-11	+--+	Physical measures	No
hsCRP	rs12754745	1	159670483	A	G	Impedance of leg (right)	23107	0.0182	6.529e-11	++-+	Physical measures	No
TG	rs2954038	8	126507389	A	C	Leg predicted mass (left)	23118	-0.0177	6.654e-11	-+-+	Physical measures	Yes
HbA1c	rs10823346	10	71093694	C	G	Trunk fat-free mass	23129	-0.0201	7.41e-11	-++-	Physical measures	Yes
ALT	rs738408	22	44324730	T	C	Impedance of leg (left)	23108	-0.0215	7.473e-11	--+-	Physical measures	Yes
ALP	rs505922	9	136149229	T	C	Body mass index (BMI)	21001	-0.0176	7.94e-11	--++	Physical measures	Yes
TG	rs34954997	19	45417638	CTTCG	C	Body mass index (BMI)	21001	0.0177	7.95e-11	++-+	Physical measures	Yes
TG	rs2954038	8	126507389	A	C	Leg fat-free mass (left)	23117	-0.0177	7.975e-11	-+-+	Physical measures	Yes
TG	rs3741298	11	116657561	T	C	Weight	23098	-0.0203	8.672e-11	---+	Physical measures	Yes
AST	rs2980888	8	126507308	T	C	Waist circumference	48	0.019	9.506e-11	++-+	Physical measures	No
ApoA	rs438811	19	45416741	T	C	Impedance of whole body	23106	0.0199	9.628e-11	++-+	Physical measures	No
TG	rs34954997	19	45417638	CTTCG	C	Body mass index (BMI)	23104	0.0177	9.751e-11	+--+	Physical measures	Yes
ALP	rs3200255	1	21900171	A	G	Trunk fat percentage	23127	0.024	9.808e-11	+-+-	Physical measures	Yes
TC	rs445925	19	45415640	A	G	Impedance of whole body	23106	-0.0291	1.011e-10	-+--	Physical measures	Yes
TC	rs445925	19	45415640	A	G	Impedance of arm (left)	23110	-0.029	1.023e-10	-+--	Physical measures	Yes
ALT	rs738408	22	44324730	T	C	Trunk predicted mass	23130	0.0207	1.035e-10	++-+	Physical measures	Yes
ALT	rs10733608	9	117148430	T	G	Arm predicted mass (right)	23122	-0.0161	1.09e-10	---+	Physical measures	Yes
HbA1c	rs10823346	10	71093694	C	G	Basal metabolic rate	23105	-0.0201	1.134e-10	-++-	Physical measures	Yes
ALT	rs10733608	9	117148430	T	G	Arm predicted mass (left)	23126	-0.0159	1.2e-10	---+	Physical measures	Yes
TG	rs3741298	11	116657561	T	C	Basal metabolic rate	23105	-0.0208	1.319e-10	---+	Physical measures	Yes
GGT	rs28601761	8	126500031	C	G	Arm fat-free mass (right)	23121	0.0162	1.33e-10	+++-	Physical measures	No
ALP	rs505922	9	136149229	T	C	Alcohol intake frequency.	1558	-0.0115	1.401e-10	-+--	Lifestyle and environment	Yes
ALT	rs200210321	19	19393890	A	AG	Hip circumference	49	-0.0322	1.497e-10	-++-	Physical measures	Yes
ALT	rs738408	22	44324730	T	C	Ever had breast cancer screening / mammogram	2674	0.0649	1.537e-10	++-+	Miscellaneous	Yes
TC	rs445925	19	45415640	A	G	Impedance of arm (right)	23109	-0.0288	1.559e-10	-+--	Physical measures	Yes
GGT	rs28601761	8	126500031	C	G	Arm predicted mass (right)	23122	0.0161	1.566e-10	+++-	Physical measures	No
TG	rs2954038	8	126507389	A	C	Sex	31	-0.0354	1.694e-10	-+--	Miscellaneous	Yes
TC	rs113954889	19	19294392	A	T	Impedance of arm (right)	23109	0.0266	1.699e-10	++++	Physical measures	Yes
HbA1c	rs10823346	10	71093694	C	G	Leg predicted mass (left)	23118	-0.0199	1.833e-10	-+--	Physical measures	Yes
ALT	rs4917628	10	113947678	A	G	Weight	23098	0.0178	1.917e-10	++--	Physical measures	No
TG	rs738408	22	44324730	T	C	Hip circumference	49	-0.0181	1.954e-10	--+-	Physical measures	Yes
hsCRP	rs12754745	1	159670483	A	G	Impedance of leg (left)	23108	0.0177	2.026e-10	++-+	Physical measures	No
HDL-C	rs438811	19	45416741	T	C	Seated height	51	-0.0195	2.068e-10	--+-	Physical measures	Yes
HDL-C	rs112180569	20	44557615	C	G	Impedance of arm (right)	23109	-0.0207	2.122e-10	--+-	Physical measures	Yes
HbA1c	rs10823346	10	71093694	C	G	Seated height	51	-0.0197	2.147e-10	-+--	Physical measures	Yes
ALT	rs10733608	9	117148430	T	G	Whole body water mass	23102	-0.0159	2.2e-10	---+	Physical measures	Yes
ALT	rs4917628	10	113947678	A	G	Waist circumference	48	0.0177	2.259e-10	++-+	Physical measures	No
ALT	rs4917628	10	113947678	A	G	Weight	21002	0.0177	2.283e-10	++--	Physical measures	No
TG	rs2954038	8	126507389	A	C	Trunk fat mass	23128	-0.0162	2.352e-10	-+-+	Physical measures	Yes
TC	rs113954889	19	19294392	A	T	Body mass index (BMI)	23104	-0.027	2.737e-10	---+	Physical measures	Yes
HbA1c	rs10823346	10	71093694	C	G	Leg fat-free mass (left)	23117	-0.0197	2.778e-10	-+--	Physical measures	Yes
ALT	rs10733608	9	117148430	T	G	Whole body fat-free mass	23101	-0.0158	2.823e-10	---+	Physical measures	Yes
TC	rs113954889	19	19294392	A	T	Trunk fat mass	23128	-0.0269	3.088e-10	---+	Physical measures	Yes
TC	rs445925	19	45415640	A	G	Sex	31	0.0555	3.137e-10	+-++	Miscellaneous	Yes
TG	rs3741298	11	116657561	T	C	Leg fat-free mass (left)	23117	-0.0205	3.303e-10	---+	Physical measures	Yes
HbA1c	rs10823346	10	71093694	C	G	Leg predicted mass (right)	23114	-0.0196	3.34e-10	-+--	Physical measures	Yes
TG	rs738408	22	44324730	T	C	Leg fat-free mass (left)	23117	-0.0184	3.628e-10	-++-	Physical measures	Yes
TG	rs738408	22	44324730	T	C	Leg predicted mass (left)	23118	-0.0184	3.666e-10	-++-	Physical measures	Yes
TG	rs738408	22	44324730	T	C	Arm fat mass (right)	23120	-0.0174	3.684e-10	--++	Physical measures	Yes
ALT	rs429358	19	45411941	T	C	Trunk fat percentage	23127	0.0208	3.779e-10	++--	Physical measures	Yes
TG	rs3741298	11	116657561	T	C	Leg predicted mass (left)	23118	-0.0204	4.01e-10	---+	Physical measures	Yes
ALT	rs738408	22	44324730	T	C	Pulse rate, automated reading	102	0.0209	4.365e-10	++++	Physical measures	Yes
HbA1c	rs10823346	10	71093694	C	G	Leg fat-free mass (right)	23113	-0.0194	4.403e-10	-+--	Physical measures	Yes
TG	rs3741298	11	116657561	T	C	Arm fat-free mass (left)	23125	-0.0201	4.662e-10	---+	Physical measures	Yes
HDL-C	rs438811	19	45416741	T	C	Impedance of leg (right)	23107	0.0193	4.767e-10	++++	Physical measures	Yes
TC	rs113954889	19	19294392	A	T	Body mass index (BMI)	21001	-0.0265	4.797e-10	---+	Physical measures	Yes
TG	rs2954038	8	126507389	A	C	Leg fat-free mass (right)	23113	-0.017	4.928e-10	-+-+	Physical measures	Yes
TG	rs2954038	8	126507389	A	C	Leg predicted mass (right)	23114	-0.017	5.021e-10	-+-+	Physical measures	Yes
TG	rs3741298	11	116657561	T	C	Whole body fat-free mass	23101	-0.0203	5.063e-10	---+	Physical measures	Yes
LDL-C	rs11668386	19	19531910	A	G	Impedance of whole body	23106	-0.0242	5.116e-10	----	Physical measures	Yes
ALT	rs28601761	8	126500031	C	G	Arm predicted mass (left)	23126	0.0157	5.131e-10	+---	Physical measures	No
HDL-C	rs112180569	20	44557615	C	G	Sex	31	0.041	5.173e-10	+-+-	Miscellaneous	Yes
TG	rs3741298	11	116657561	T	C	Arm predicted mass (left)	23126	-0.02	5.282e-10	---+	Physical measures	Yes
TG	rs738408	22	44324730	T	C	Arm fat mass (left)	23124	-0.0172	5.374e-10	--+-	Physical measures	Yes
HbA1c	rs10823346	10	71093694	C	G	Hand grip strength (left)	46	-0.0191	5.417e-10	-+--	Physical measures	Yes
ApoB	rs58489806	19	19456917	T	C	Impedance of leg (right)	23107	0.0287	5.461e-10	++++	Physical measures	Yes
HDL-C	rs112180569	20	44557615	C	G	Hand grip strength (right)	47	0.0203	5.877e-10	+++-	Physical measures	Yes
hsCRP	rs1938498	1	66098653	T	C	Bread type	1448	0.0328	5.961e-10	++++	Lifestyle and environment	Yes
ALT	rs28601761	8	126500031	C	G	Arm fat-free mass (left)	23125	0.0157	5.994e-10	+---	Physical measures	No
TG	rs3741298	11	116657561	T	C	Body mass index (BMI)	21001	-0.0186	6.631e-10	-+++	Physical measures	Yes
AST	rs10119644	9	117129592	A	T	Arm fat mass (left)	23124	-0.0164	6.772e-10	-+--	Physical measures	No
ALT	rs10733608	9	117148430	T	G	Impedance of arm (right)	23109	0.0154	6.808e-10	+++-	Physical measures	Yes
GGT	rs28601761	8	126500031	C	G	Impedance of arm (left)	23110	-0.0156	7.076e-10	---+	Physical measures	No
LDL-C	rs11668386	19	19531910	A	G	Creatinine (enzymatic) in urine	30510	0.0242	7.079e-10	++-+	Miscellaneous	Yes
TG	rs3741298	11	116657561	T	C	Whole body water mass	23102	-0.0201	7.202e-10	---+	Physical measures	Yes
HDL-C	rs112180569	20	44557615	C	G	Arm fat-free mass (right)	23121	0.0196	7.562e-10	++++	Physical measures	Yes
GGT	rs2330805	22	24998619	A	G	Impedance of arm (right)	23109	0.0163	7.883e-10	+---	Physical measures	Yes
TG	rs3741298	11	116657561	T	C	Arm fat-free mass (right)	23121	-0.02	7.889e-10	---+	Physical measures	Yes
HDL-C	rs438811	19	45416741	T	C	Standing height	50	-0.0189	7.919e-10	-++-	Physical measures	Yes
TG	rs3741298	11	116657561	T	C	Arm predicted mass (right)	23122	-0.02	7.931e-10	---+	Physical measures	Yes
HDL-C	rs438811	19	45416741	T	C	Sitting height	20015	-0.019	8.037e-10	--+-	Physical measures	Yes
GGT	rs4835265	4	146821410	A	C	Leg fat percentage (left)	23115	0.0221	8.562e-10	+-++	Physical measures	Yes
TG	rs3741298	11	116657561	T	C	Body mass index (BMI)	23104	-0.0186	9.023e-10	--++	Physical measures	Yes
ALT	rs28601761	8	126500031	C	G	Arm fat-free mass (right)	23121	0.0156	1.027e-09	+---	Physical measures	No
TG	rs738408	22	44324730	T	C	Whole body fat mass	23100	-0.017	1.073e-09	--++	Physical measures	Yes
TG	rs3741298	11	116657561	T	C	Trunk predicted mass	23130	-0.0199	1.081e-09	---+	Physical measures	Yes
TC	rs113954889	19	19294392	A	T	Impedance of arm (left)	23110	0.0254	1.091e-09	++++	Physical measures	Yes
TG	rs3741298	11	116657561	T	C	Trunk fat-free mass	23129	-0.0199	1.102e-09	---+	Physical measures	Yes
GGT	rs28601761	8	126500031	C	G	Basal metabolic rate	23105	0.0153	1.123e-09	+-+-	Physical measures	No
GGT	rs28601761	8	126500031	C	G	Trunk predicted mass	23130	0.0154	1.132e-09	+++-	Physical measures	No
ALT	rs429358	19	45411941	T	C	Hip circumference	49	0.0206	1.172e-09	+-++	Physical measures	Yes
GGT	rs28601761	8	126500031	C	G	Whole body water mass	23102	0.0154	1.193e-09	+++-	Physical measures	No
ApoB	rs58489806	19	19456917	T	C	Body mass index (BMI)	21001	-0.0283	1.204e-09	-++-	Physical measures	Yes
GGT	rs4835265	4	146821410	A	C	Body fat percentage	23099	0.0215	1.242e-09	+-++	Physical measures	Yes
HDL-C	rs112180569	20	44557615	C	G	Impedance of arm (left)	23110	-0.0197	1.298e-09	-++-	Physical measures	Yes
TG	rs3741298	11	116657561	T	C	Leg predicted mass (right)	23114	-0.0199	1.314e-09	---+	Physical measures	Yes
TG	rs3741298	11	116657561	T	C	Leg fat-free mass (right)	23113	-0.0199	1.324e-09	---+	Physical measures	Yes
LDL-C	rs5117	19	45418790	T	C	simvastatin	20003	-0.0697	1.333e-09	----	Medications	No
AST	rs10119644	9	117129592	A	T	Arm fat mass (right)	23120	-0.0161	1.343e-09	-+--	Physical measures	No
ALT	rs17036328	3	12390484	T	C	Weight	23098	0.0225	1.428e-09	+-++	Physical measures	No
TG	rs2954038	8	126507389	A	C	Impedance of whole body	23106	0.0166	1.511e-09	+-+-	Physical measures	Yes
TG	rs738408	22	44324730	T	C	Basal metabolic rate	23105	-0.0177	1.517e-09	-++-	Physical measures	Yes
HDL-C	rs112180569	20	44557615	C	G	Arm predicted mass (right)	23122	0.0193	1.536e-09	++++	Physical measures	Yes
GGT	rs28601761	8	126500031	C	G	Impedance of arm (right)	23109	-0.0153	1.545e-09	---+	Physical measures	No
ALT	rs28601761	8	126500031	C	G	Arm predicted mass (right)	23122	0.0154	1.551e-09	++--	Physical measures	No
GGT	rs28601761	8	126500031	C	G	Whole body fat-free mass	23101	0.0153	1.561e-09	+++-	Physical measures	No
HbA1c	rs10823346	10	71093694	C	G	Sitting height	20015	-0.0189	1.564e-09	-+--	Physical measures	Yes
TG	rs738408	22	44324730	T	C	Leg fat-free mass (right)	23113	-0.0178	1.576e-09	-++-	Physical measures	Yes
GGT	rs4835265	4	146821410	A	C	Arm fat percentage (right)	23119	0.0214	1.583e-09	++++	Physical measures	Yes
hsCRP	rs1938498	1	66098653	T	C	Sodium in urine	30530	-0.016	1.594e-09	--+-	Miscellaneous	Yes
TG	rs738408	22	44324730	T	C	Leg predicted mass (right)	23114	-0.0177	1.661e-09	-++-	Physical measures	Yes
GGT	rs28601761	8	126500031	C	G	Trunk fat-free mass	23129	0.0153	1.666e-09	+++-	Physical measures	No
GGT	rs4835265	4	146821410	A	C	Arm fat percentage (left)	23123	0.0214	1.777e-09	++++	Physical measures	Yes
AST	rs3747207	22	44324855	A	G	Sodium in urine	30530	0.0197	1.949e-09	+++-	Miscellaneous	Yes
TG	rs34954997	19	45417638	CTTCG	C	Average weekly beer plus cider intake	1588	0.0249	1.956e-09	++-+	Lifestyle and environment	Yes
LDL-C	rs11668386	19	19531910	A	G	Sodium in urine	30530	0.0237	1.982e-09	++++	Miscellaneous	Yes
LDL-C	rs11668386	19	19531910	A	G	Hand grip strength (left)	46	0.0232	2.04e-09	+--+	Physical measures	Yes
AST	rs1260326	2	27730940	T	C	Body fat percentage	23099	0.016	2.058e-09	+-+-	Physical measures	Yes
ALT	rs13117201	4	88212859	A	T	Trunk fat percentage	23127	-0.0162	2.155e-09	-+--	Physical measures	Yes
hsCRP	rs1938498	1	66098653	T	C	Systolic blood pressure, automated reading	4080	-0.0157	2.228e-09	-++-	Physical measures	Yes
ALT	rs28601761	8	126500031	C	G	Basal metabolic rate	23105	0.0152	2.243e-09	+---	Physical measures	No
TG	rs139566989	15	58726968	CGCTGCTCCAAAGAGCAGCT	C	Arm fat mass (right)	23120	0.0165	2.316e-09	++++	Physical measures	Yes
TG	rs34954997	19	45417638	CTTCG	C	Impedance of leg (right)	23107	-0.018	2.389e-09	-++-	Physical measures	Yes
AST	rs10119644	9	117129592	A	T	Whole body fat mass	23100	-0.0159	2.466e-09	-+--	Physical measures	No
ALT	rs17036328	3	12390484	T	C	Weight	21002	0.022	2.487e-09	+-++	Physical measures	No
HbA1c	rs4506565	10	114756041	A	T	Body mass index (BMI)	23104	-0.0175	2.498e-09	--+-	Physical measures	Yes
ALT	rs10733608	9	117148430	T	G	Trunk fat-free mass	23129	-0.0149	2.63e-09	---+	Physical measures	Yes
TG	rs3741298	11	116657561	T	C	Impedance of whole body	23106	0.0196	2.743e-09	+++-	Physical measures	Yes
HDL-C	rs112180569	20	44557615	C	G	Arm predicted mass (left)	23126	0.0189	2.762e-09	++++	Physical measures	Yes
GGT	rs2330805	22	24998619	A	G	Arm fat-free mass (right)	23121	-0.0157	2.781e-09	-+++	Physical measures	Yes
ApoA	rs438811	19	45416741	T	C	Hand grip strength (left)	46	-0.0182	3.16e-09	-++-	Physical measures	No
AST	rs3747207	22	44324855	A	G	Number of self-reported non-cancer illnesses	135	0.0222	3.261e-09	+--+	Medical conditions	Yes
HDL-C	rs112180569	20	44557615	C	G	Whole body fat-free mass	23101	0.019	3.349e-09	++++	Physical measures	Yes
AST	rs10119644	9	117129592	A	T	Hip circumference	49	-0.0155	3.352e-09	-+--	Physical measures	No
ApoB	rs58489806	19	19456917	T	C	Body mass index (BMI)	23104	-0.0277	3.408e-09	-++-	Physical measures	Yes
ApoB	rs58489806	19	19456917	T	C	Average weekly beer plus cider intake	1588	-0.0376	3.503e-09	-+--	Lifestyle and environment	Yes
TG	rs139566989	15	58726968	CGCTGCTCCAAAGAGCAGCT	C	high cholesterol	20002	0.0588	3.71e-09	++++	Medical conditions	Yes
HbA1c	rs4506565	10	114756041	A	T	Body mass index (BMI)	21001	-0.0172	3.924e-09	-++-	Physical measures	Yes
hsCRP	rs1938498	1	66098653	T	C	Current tobacco smoking	1239	-0.028	4.042e-09	-+-+	Lifestyle and environment	Yes
LipA	rs11060	6	161173946	T	G	Sex	31	0.033	4.149e-09	+-++	Miscellaneous	Yes
ALT	rs10733608	9	117148430	T	G	Trunk predicted mass	23130	-0.0147	4.297e-09	---+	Physical measures	Yes
ALT	rs10733608	9	117148430	T	G	Impedance of arm (left)	23110	0.0147	4.335e-09	+++-	Physical measures	Yes
ApoB	rs58489806	19	19456917	T	C	Medication for cholesterol, blood pressure or diabetes	6177	0.121	4.417e-09	+---	Health and medical history	Yes
HDL-C	rs438811	19	45416741	T	C	Impedance of leg (left)	23108	0.0183	4.491e-09	++-+	Physical measures	Yes
ApoB	rs58489806	19	19456917	T	C	high cholesterol	20002	0.0918	4.548e-09	+++-	Medical conditions	Yes
ALT	rs10733608	9	117148430	T	G	Impedance of whole body	23106	0.0149	4.564e-09	+++-	Physical measures	Yes
TG	rs139566989	15	58726968	CGCTGCTCCAAAGAGCAGCT	C	Body mass index (BMI)	23104	0.0163	4.578e-09	++++	Physical measures	Yes
TC	rs445925	19	45415640	A	G	Arm fat-free mass (right)	23121	0.0261	4.594e-09	+-++	Physical measures	Yes
HDL-C	rs112180569	20	44557615	C	G	Leg predicted mass (left)	23118	0.0188	4.699e-09	++++	Physical measures	Yes
Bilirubin-Dir	rs62192926	2	234148737	A	G	Body fat percentage	23099	0.0174	4.891e-09	++++	Physical measures	No
GGT	rs4835265	4	146821410	A	C	Leg fat percentage (right)	23111	0.0211	5.112e-09	+--+	Physical measures	Yes
AST	rs3747207	22	44324855	A	G	Potassium in urine	30520	0.0189	5.464e-09	++++	Miscellaneous	Yes
AST	rs200210321	19	19393890	A	AG	Basal metabolic rate	23105	-0.0299	5.561e-09	-+--	Physical measures	Yes
GGT	rs2330805	22	24998619	A	G	Arm predicted mass (right)	23122	-0.0153	5.683e-09	-+++	Physical measures	Yes
ALP	rs505922	9	136149229	T	C	Cereal type	1468	0.0409	5.757e-09	+-++	Lifestyle and environment	Yes
TG	rs139566989	15	58726968	CGCTGCTCCAAAGAGCAGCT	C	Body mass index (BMI)	21001	0.016	6.049e-09	++++	Physical measures	Yes
HDL-C	rs112180569	20	44557615	C	G	Whole body water mass	23102	0.0186	6.177e-09	++++	Physical measures	Yes
Bilirubin-Dir	rs62192926	2	234148737	A	G	Leg fat percentage (right)	23111	0.0173	6.331e-09	++-+	Physical measures	No
ALT	rs738408	22	44324730	T	C	Overall health rating	2178	0.0271	6.365e-09	+--+	Health and medical history	Yes
GGT	rs2330805	22	24998619	A	G	Impedance of arm (left)	23110	0.0154	6.538e-09	++--	Physical measures	Yes
AST	rs10119644	9	117129592	A	T	Leg fat-free mass (right)	23113	-0.0149	6.706e-09	-+-+	Physical measures	No
HbA1c	rs4506565	10	114756041	A	T	Trunk fat mass	23128	-0.0168	6.75e-09	--+-	Physical measures	Yes
ALT	rs2862954	10	101912064	T	C	Body mass index (BMI)	21001	0.0146	6.767e-09	+++-	Physical measures	Yes
Bilirubin-Dir	rs62192926	2	234148737	A	G	Arm fat percentage (left)	23123	0.0172	6.783e-09	++++	Physical measures	No
AST	rs10119644	9	117129592	A	T	Leg predicted mass (right)	23114	-0.0148	6.852e-09	-+-+	Physical measures	No
TC	rs113954889	19	19294392	A	T	Impedance of whole body	23106	0.0243	6.852e-09	++++	Physical measures	Yes
ALT	rs429358	19	45411941	T	C	Leg fat mass (right)	23112	0.0195	6.952e-09	++-+	Physical measures	Yes
ALT	rs10733608	9	117148430	T	G	Body mass index (BMI)	21001	-0.0145	7.004e-09	---+	Physical measures	Yes
HDL-C	rs112180569	20	44557615	C	G	Leg fat-free mass (left)	23117	0.0186	7.026e-09	++++	Physical measures	Yes
ALT	rs28601761	8	126500031	C	G	Whole body water mass	23102	0.0148	7.118e-09	+---	Physical measures	No
TG	rs139566989	15	58726968	CGCTGCTCCAAAGAGCAGCT	C	Arm fat mass (left)	23124	0.016	7.207e-09	++++	Physical measures	Yes
TC	rs445925	19	45415640	A	G	Arm predicted mass (right)	23122	0.0257	7.209e-09	+-++	Physical measures	Yes
ApoB	rs58489806	19	19456917	T	C	Impedance of leg (left)	23108	0.0266	7.454e-09	++++	Physical measures	Yes
hsCRP	rs12754745	1	159670483	A	G	Hand grip strength (right)	47	-0.0156	7.57e-09	----	Physical measures	No
AST	rs200210321	19	19393890	A	AG	Arm predicted mass (left)	23126	-0.0295	7.596e-09	-+--	Physical measures	Yes
ALT	rs2862954	10	101912064	T	C	Body mass index (BMI)	23104	0.0146	7.876e-09	++++	Physical measures	Yes
TG	1:63038303_TGG_T	1	63038303	T	TGG	Leg predicted mass (left)	23118	-0.0147	7.947e-09	-+--	Physical measures	Yes
hsCRP	rs1938498	1	66098653	T	C	Processed meat intake	1349	-0.0141	8.156e-09	----	Lifestyle and environment	Yes
ALT	rs429358	19	45411941	T	C	Leg fat mass (left)	23116	0.0194	8.191e-09	++-+	Physical measures	Yes
HDL-C	rs112180569	20	44557615	C	G	Leg predicted mass (right)	23114	0.0185	8.309e-09	++++	Physical measures	Yes
HDL-C	rs112180569	20	44557615	C	G	Leg fat-free mass (right)	23113	0.0185	8.312e-09	++++	Physical measures	Yes
TG	1:63038303_TGG_T	1	63038303	T	TGG	Leg fat-free mass (left)	23117	-0.0146	8.573e-09	-+--	Physical measures	Yes
AST	rs200210321	19	19393890	A	AG	Arm fat-free mass (left)	23125	-0.0294	8.802e-09	-+--	Physical measures	Yes
Bilirubin-Dir	rs62192926	2	234148737	A	G	Leg fat percentage (left)	23115	0.0172	8.805e-09	++++	Physical measures	No
GGT	rs28601761	8	126500031	C	G	Leg predicted mass (right)	23114	0.0146	8.839e-09	+-+-	Physical measures	No
GGT	rs28601761	8	126500031	C	G	Leg fat-free mass (right)	23113	0.0146	9.099e-09	+-+-	Physical measures	No
ALT	rs28601761	8	126500031	C	G	Whole body fat-free mass	23101	0.0147	9.271e-09	+---	Physical measures	No
AST	rs200210321	19	19393890	A	AG	Arm fat-free mass (right)	23121	-0.0296	9.337e-09	-++-	Physical measures	Yes
TG	rs139566989	15	58726968	CGCTGCTCCAAAGAGCAGCT	C	Whole body fat mass	23100	0.0159	9.423e-09	++++	Physical measures	Yes
HDL-C	rs112180569	20	44557615	C	G	Arm fat-free mass (left)	23125	0.0183	9.673e-09	+++-	Physical measures	Yes
ALT	rs17036328	3	12390484	T	C	Trunk fat mass	23128	0.0212	9.808e-09	++++	Physical measures	No
GGT	rs28601761	8	126500031	C	G	Leg fat-free mass (left)	23117	0.0145	9.901e-09	+-+-	Physical measures	No
AST	rs2980888	8	126507308	T	C	Trunk fat mass	23128	0.017	1.012e-08	+-++	Physical measures	No
ALT	rs17036328	3	12390484	T	C	Body mass index (BMI)	23104	0.0214	1.026e-08	+-++	Physical measures	No
HDL-C	rs112180569	20	44557615	C	G	Basal metabolic rate	23105	0.0183	1.061e-08	+++-	Physical measures	Yes
ALT	rs10733608	9	117148430	T	G	Body mass index (BMI)	23104	-0.0144	1.074e-08	---+	Physical measures	Yes
GGT	rs28601761	8	126500031	C	G	Leg predicted mass (left)	23118	0.0144	1.083e-08	+-+-	Physical measures	No
TG	rs1260326	2	27730940	T	C	Pulse rate, automated reading	102	0.0152	1.161e-08	+++-	Physical measures	Yes
LipA	rs11060	6	161173946	T	G	Trunk predicted mass	23130	0.0162	1.18e-08	++++	Physical measures	Yes
HDL-C	rs112180569	20	44557615	C	G	Trunk predicted mass	23130	0.0184	1.197e-08	+++-	Physical measures	Yes
AST	rs28419230	4	88196319	T	G	Trunk fat percentage	23127	-0.0164	1.205e-08	-+-+	Physical measures	Yes
ALT	rs28601761	8	126500031	C	G	Trunk predicted mass	23130	0.0145	1.225e-08	+---	Physical measures	No
GGT	rs2330805	22	24998619	A	G	Basal metabolic rate	23105	-0.0149	1.29e-08	-+++	Physical measures	Yes
TC	rs113954889	19	19294392	A	T	Creatinine (enzymatic) in urine	30510	-0.0236	1.323e-08	----	Miscellaneous	Yes
hsCRP	rs1938498	1	66098653	T	C	Bread intake	1438	-0.0151	1.338e-08	----	Lifestyle and environment	Yes
TG	rs3741298	11	116657561	T	C	Impedance of arm (right)	23109	0.0186	1.348e-08	+-+-	Physical measures	Yes
Bilirubin-Dir	rs16926246	10	71093392	T	C	Sex	31	0.0458	1.363e-08	+-?+	Miscellaneous	Yes
ALT	rs17036328	3	12390484	T	C	Body mass index (BMI)	21001	0.0211	1.4e-08	+-++	Physical measures	No
HDL-C	rs112180569	20	44557615	C	G	Trunk fat-free mass	23129	0.0183	1.428e-08	+++-	Physical measures	Yes
AST	rs10119644	9	117129592	A	T	Leg predicted mass (left)	23118	-0.0146	1.447e-08	-+-+	Physical measures	No
ALT	rs429358	19	45411941	T	C	Creatinine (enzymatic) in urine	30510	0.0195	1.52e-08	++--	Miscellaneous	Yes
TG	1:63038303_TGG_T	1	63038303	T	TGG	Whole body fat-free mass	23101	-0.0144	1.605e-08	-+--	Physical measures	Yes
TG	1:63038303_TGG_T	1	63038303	T	TGG	Basal metabolic rate	23105	-0.0143	1.648e-08	-+-+	Physical measures	Yes
ALT	rs13117201	4	88212859	A	T	Leg fat mass (right)	23112	-0.0155	1.664e-08	-+--	Physical measures	Yes
Bilirubin-Dir	rs62192926	2	234148737	A	G	Arm fat percentage (right)	23119	0.0167	1.681e-08	++++	Physical measures	No
ApoA	rs438811	19	45416741	T	C	Impedance of leg (right)	23107	0.0175	1.717e-08	++-+	Physical measures	No
AST	rs10119644	9	117129592	A	T	Leg fat-free mass (left)	23117	-0.0145	1.723e-08	-+-+	Physical measures	No
TC	rs445925	19	45415640	A	G	Arm fat-free mass (left)	23125	0.0251	1.736e-08	+-++	Physical measures	Yes
TG	rs3741298	11	116657561	T	C	Impedance of arm (left)	23110	0.0184	1.762e-08	+++-	Physical measures	Yes
AST	rs2980888	8	126507308	T	C	Body mass index (BMI)	23104	0.0166	1.801e-08	+-++	Physical measures	No
TG	rs34954997	19	45417638	CTTCG	C	Impedance of leg (left)	23108	-0.0169	1.833e-08	-++-	Physical measures	Yes
TC	rs445925	19	45415640	A	G	Arm predicted mass (left)	23126	0.0251	1.839e-08	+-++	Physical measures	Yes
ALT	rs28601761	8	126500031	C	G	Trunk fat-free mass	23129	0.0144	1.853e-08	+---	Physical measures	No
LipA	rs11060	6	161173946	T	G	Trunk fat-free mass	23129	0.0159	1.885e-08	++++	Physical measures	Yes
TG	rs139566989	15	58726968	CGCTGCTCCAAAGAGCAGCT	C	Trunk fat mass	23128	0.0157	1.989e-08	++++	Physical measures	Yes
HDL-C	rs438811	19	45416741	T	C	Body mass index (BMI)	23104	-0.0164	2.069e-08	----	Physical measures	Yes
TG	rs34954997	19	45417638	CTTCG	C	Sodium in urine	30530	0.0169	2.14e-08	+--+	Miscellaneous	Yes
AST	rs200210321	19	19393890	A	AG	Impedance of arm (left)	23110	0.0287	2.173e-08	+-++	Physical measures	Yes
TC	rs445925	19	45415640	A	G	Whole body water mass	23102	0.0248	2.183e-08	+-++	Physical measures	Yes
TG	rs738408	22	44324730	T	C	Arm predicted mass (left)	23126	-0.0164	2.191e-08	-++-	Physical measures	Yes
AST	rs2980888	8	126507308	T	C	Body mass index (BMI)	21001	0.0165	2.231e-08	+-++	Physical measures	No
GGT	rs2330805	22	24998619	A	G	Number of treatments/medications taken	137	-0.0185	2.247e-08	----	Medications	Yes
TC	rs113954889	19	19294392	A	T	Standing height	50	-0.0229	2.28e-08	---+	Physical measures	Yes
hsCRP	rs12754745	1	159670483	A	G	Standing height	50	-0.015	2.417e-08	--+-	Physical measures	No
TG	rs58946909	8	19840341	A	G	Waist circumference	48	-0.021	2.498e-08	--+-	Physical measures	Yes
TG	1:63038303_TGG_T	1	63038303	T	TGG	Whole body water mass	23102	-0.0142	2.504e-08	-+--	Physical measures	Yes
TG	1:63038303_TGG_T	1	63038303	T	TGG	Trunk predicted mass	23130	-0.0143	2.618e-08	-+-+	Physical measures	Yes
GGT	rs2330805	22	24998619	A	G	Trunk fat mass	23128	-0.0144	2.627e-08	-+-+	Physical measures	Yes
Bilirubin-Dir	rs62192926	2	234148737	A	G	Leg fat mass (left)	23116	0.0167	2.651e-08	++++	Physical measures	No
ALT	rs28601761	8	126500031	C	G	Leg fat-free mass (left)	23117	0.0142	2.661e-08	+---	Physical measures	No
TG	rs139566989	15	58726968	CGCTGCTCCAAAGAGCAGCT	C	Trunk fat percentage	23127	0.0154	2.707e-08	+++-	Physical measures	Yes
AST	rs3747207	22	44324855	A	G	Medication for cholesterol, blood pressure, diabetes, or take exogenous hormones	6153	-0.053	2.731e-08	--+-	Health and medical history	Yes
ALP	rs3200255	1	21900171	A	G	Ever had breast cancer screening / mammogram	2674	0.0701	2.75e-08	+++-	Miscellaneous	Yes
TG	1:63038303_TGG_T	1	63038303	T	TGG	Trunk fat-free mass	23129	-0.0143	2.809e-08	-+-+	Physical measures	Yes
Bilirubin-Dir	rs62192926	2	234148737	A	G	Trunk fat percentage	23127	0.0165	2.925e-08	++++	Physical measures	No
ALT	rs28601761	8	126500031	C	G	Leg predicted mass (left)	23118	0.0142	3.036e-08	+---	Physical measures	No
TG	rs738408	22	44324730	T	C	Whole body fat-free mass	23101	-0.0163	3.048e-08	-++-	Physical measures	Yes
TC	rs445925	19	45415640	A	G	Whole body fat-free mass	23101	0.0245	3.112e-08	+-++	Physical measures	Yes
AST	rs2980888	8	126507308	T	C	Weight	21002	0.0162	3.167e-08	+--+	Physical measures	No
TC	rs445925	19	45415640	A	G	Trunk fat-free mass	23129	0.0245	3.334e-08	+-++	Physical measures	Yes
TC	rs445925	19	45415640	A	G	Trunk predicted mass	23130	0.0244	3.343e-08	+-++	Physical measures	Yes
ALT	rs13117201	4	88212859	A	T	Leg fat mass (left)	23116	-0.0151	3.394e-08	-+--	Physical measures	Yes
GGT	rs28601761	8	126500031	C	G	Weight	23098	0.0137	3.408e-08	+-++	Physical measures	No
LipA	rs11060	6	161173946	T	G	Arm fat-free mass (right)	23121	0.0157	3.413e-08	+-++	Physical measures	Yes
LipA	rs11060	6	161173946	T	G	Whole body fat-free mass	23101	0.0157	3.457e-08	++++	Physical measures	Yes
Bilirubin-Dir	rs62192926	2	234148737	A	G	Leg fat mass (right)	23112	0.0165	3.648e-08	++++	Physical measures	No
LipA	rs11060	6	161173946	T	G	Whole body water mass	23102	0.0156	3.752e-08	++++	Physical measures	Yes
TG	1:63038303_TGG_T	1	63038303	T	TGG	Arm fat-free mass (left)	23125	-0.014	3.854e-08	-+--	Physical measures	Yes
TG	rs738408	22	44324730	T	C	Whole body water mass	23102	-0.0162	3.857e-08	-++-	Physical measures	Yes
TC	rs113954889	19	19294392	A	T	Sitting height	20015	-0.0227	3.92e-08	--++	Physical measures	Yes
GGT	rs2330805	22	24998619	A	G	Ever used hormone-replacement therapy (HRT)	2814	-0.0395	3.992e-08	-+--	Miscellaneous	Yes
LipA	rs11060	6	161173946	T	G	Standing height	50	0.0154	4.004e-08	++-+	Physical measures	Yes
TC	rs113954889	19	19294392	A	T	Cereal type	1468	-0.063	4.02e-08	---+	Lifestyle and environment	Yes
AST	rs3747207	22	44324855	A	G	Pulse rate, automated reading	102	0.0191	4.113e-08	++-+	Physical measures	Yes
HDL-C	rs112180569	20	44557615	C	G	Impedance of whole body	23106	-0.018	4.16e-08	--+-	Physical measures	Yes
ALT	rs17036328	3	12390484	T	C	Waist circumference	48	0.0201	4.228e-08	++++	Physical measures	No
ALT	rs4917628	10	113947678	A	G	Basal metabolic rate	23105	0.0154	4.251e-08	++--	Physical measures	No
ApoA	rs438811	19	45416741	T	C	Seated height	51	-0.0168	4.359e-08	--+-	Physical measures	No
AST	rs200210321	19	19393890	A	AG	Arm predicted mass (right)	23122	-0.0282	4.512e-08	-++-	Physical measures	Yes
GGT	rs4835265	4	146821410	A	C	Trunk fat percentage	23127	0.0192	4.517e-08	++++	Physical measures	Yes
AST	rs200210321	19	19393890	A	AG	Leg fat-free mass (left)	23117	-0.0281	4.672e-08	-+--	Physical measures	Yes
AST	rs2980888	8	126507308	T	C	Weight	23098	0.016	4.701e-08	+--+	Physical measures	No
AST	rs10119644	9	117129592	A	T	Basal metabolic rate	23105	-0.014	4.722e-08	-+-+	Physical measures	No
GGT	rs2330805	22	24998619	A	G	Medication for cholesterol, blood pressure, diabetes, or take exogenous hormones	6153	-0.0558	4.775e-08	-+--	Health and medical history	Yes
TG	rs738408	22	44324730	T	C	Arm predicted mass (right)	23122	-0.016	4.948e-08	-++-	Physical measures	Yes
TG	1:63038303_TGG_T	1	63038303	T	TGG	Leg predicted mass (right)	23114	-0.0139	4.975e-08	-+--	Physical measures	Yes
AST	rs28419230	4	88196319	T	G	Leg fat mass (right)	23112	-0.0161	5.001e-08	-+++	Physical measures	Yes
AST	rs200210321	19	19393890	A	AG	Leg predicted mass (left)	23118	-0.028	5.199e-08	-+--	Physical measures	Yes
HbA1c	rs10823346	10	71093694	C	G	Leg fat percentage (left)	23115	0.0168	5.248e-08	+-++	Physical measures	Yes
ALT	rs4917628	10	113947678	A	G	Body mass index (BMI)	21001	0.0153	5.343e-08	++--	Physical measures	No
LipA	rs11060	6	161173946	T	G	Leg fat percentage (left)	23115	-0.0154	5.412e-08	-++-	Physical measures	Yes
HbA1c	rs10823346	10	71093694	C	G	Impedance of arm (left)	23110	0.0168	5.427e-08	+--+	Physical measures	Yes
Bilirubin-Dir	rs62192926	2	234148737	A	G	Standing height	50	-0.0159	5.441e-08	--+-	Physical measures	No
TG	1:63038303_TGG_T	1	63038303	T	TGG	Leg fat-free mass (right)	23113	-0.0139	5.652e-08	-+--	Physical measures	Yes
ALT	rs10733608	9	117148430	T	G	Sex	31	-0.0272	5.691e-08	--+-	Miscellaneous	Yes
TG	rs139566989	15	58726968	CGCTGCTCCAAAGAGCAGCT	C	Waist circumference	48	0.015	5.846e-08	+-++	Physical measures	Yes
TG	rs738408	22	44324730	T	C	Arm fat-free mass (left)	23125	-0.0159	6.023e-08	-++-	Physical measures	Yes
Bilirubin-Dir	12:21386505_CA_C	12	21386505	CA	C	Sex	31	-0.0353	6.095e-08	-++-	Miscellaneous	Yes
TG	1:63038303_TGG_T	1	63038303	T	TGG	Arm predicted mass (right)	23122	-0.0138	6.31e-08	-+--	Physical measures	Yes
ALT	rs200210321	19	19393890	A	AG	Arm fat-free mass (right)	23121	-0.0275	6.335e-08	--+-	Physical measures	Yes
HbA1c	rs10823346	10	71093694	C	G	Leg fat percentage (right)	23111	0.0167	6.347e-08	+-++	Physical measures	Yes
ALT	rs4917628	10	113947678	A	G	Arm predicted mass (right)	23122	0.0153	6.363e-08	+-+-	Physical measures	No
ALT	rs4917628	10	113947678	A	G	Arm fat-free mass (left)	23125	0.0151	6.376e-08	+--+	Physical measures	No
TG	1:63038303_TGG_T	1	63038303	T	TGG	Arm predicted mass (left)	23126	-0.0137	6.483e-08	---+	Physical measures	Yes
TG	rs738408	22	44324730	T	C	Arm fat-free mass (right)	23121	-0.0158	6.73e-08	-++-	Physical measures	Yes
ALT	rs4917628	10	113947678	A	G	Arm predicted mass (left)	23126	0.0151	6.835e-08	++--	Physical measures	No
ALT	rs1229984	4	100239319	T	C	Alcohol intake versus 10 years previously	1628	0.0581	7.031e-08	+?++	Lifestyle and environment	Yes
ALT	rs200210321	19	19393890	A	AG	Arm predicted mass (left)	23126	-0.0271	7.06e-08	-++-	Physical measures	Yes
ALT	rs200210321	19	19393890	A	AG	Basal metabolic rate	23105	-0.0271	7.086e-08	-++-	Physical measures	Yes
ALT	rs429358	19	45411941	T	C	Body fat percentage	23099	0.0178	7.208e-08	++-+	Physical measures	Yes
hsCRP	rs12754745	1	159670483	A	G	Systolic blood pressure, automated reading	4080	-0.0148	7.269e-08	----	Physical measures	No
HDL-C	rs438811	19	45416741	T	C	Body mass index (BMI)	21001	-0.0157	7.347e-08	----	Physical measures	Yes
GGT	rs28601761	8	126500031	C	G	Weight	21002	0.0133	7.447e-08	+-++	Physical measures	No
GGT	rs3748770	1	82265905	A	G	Sex	31	0.03	7.505e-08	++++	Miscellaneous	Yes
ALT	rs28601761	8	126500031	C	G	Impedance of arm (left)	23110	-0.0138	7.692e-08	--++	Physical measures	No
AST	rs200210321	19	19393890	A	AG	Leg fat mass (right)	23112	-0.0285	7.737e-08	-+--	Physical measures	Yes
AST	rs200210321	19	19393890	A	AG	Trunk fat percentage	23127	-0.0276	7.794e-08	---+	Physical measures	Yes
GGT	rs4835265	4	146821410	A	C	Sex	31	-0.0381	7.926e-08	-+--	Miscellaneous	Yes
ALT	rs200210321	19	19393890	A	AG	Trunk fat percentage	23127	-0.0264	8.02e-08	-+-+	Physical measures	Yes
GGT	rs28601761	8	126500031	C	G	Processed meat intake	1349	0.0128	8.1e-08	+++-	Lifestyle and environment	No
LipA	rs11060	6	161173946	T	G	Leg fat percentage (right)	23111	-0.0151	8.141e-08	-++-	Physical measures	Yes
hsCRP	rs1938498	1	66098653	T	C	Smoking status	20116	-0.0459	8.597e-08	-+-+	Lifestyle and environment	Yes
TC	rs113954889	19	19294392	A	T	Hip circumference	49	-0.0224	8.655e-08	---+	Physical measures	Yes
AST	rs2862954	10	101912064	T	C	isosorbide dinitrate	20003	-0.0389	8.793e-08	-???	Medications	Yes
ALT	rs4917628	10	113947678	A	G	Body mass index (BMI)	23104	0.015	9.019e-08	++--	Physical measures	No
TG	rs3741298	11	116657561	T	C	Creatinine (enzymatic) in urine	30510	-0.0173	9.774e-08	---+	Miscellaneous	Yes
TG	1:63038303_TGG_T	1	63038303	T	TGG	Arm fat-free mass (right)	23121	-0.0136	9.853e-08	-+--	Physical measures	Yes
ALT	rs4917628	10	113947678	A	G	Trunk fat mass	23128	0.0149	1.005e-07	+---	Physical measures	No
HbA1c	rs10823346	10	71093694	C	G	Impedance of arm (right)	23109	0.0165	1.032e-07	+--+	Physical measures	Yes
ALT	rs28601761	8	126500031	C	G	Impedance of arm (right)	23109	-0.0136	1.089e-07	-+++	Physical measures	No
ALT	rs200210321	19	19393890	A	AG	Arm fat-free mass (left)	23125	-0.0267	1.095e-07	-++-	Physical measures	Yes
ALT	rs28601761	8	126500031	C	G	Leg predicted mass (right)	23114	0.0136	1.096e-07	+---	Physical measures	No
AST	rs10119644	9	117129592	A	T	isosorbide dinitrate	20003	0.0386	1.104e-07	+???	Medications	No
AST	rs200210321	19	19393890	A	AG	Diastolic blood pressure, automated reading	4079	-0.0276	1.13e-07	----	Physical measures	Yes
ALT	rs4917628	10	113947678	A	G	Leg fat-free mass (left)	23117	0.015	1.144e-07	+++-	Physical measures	No
ALT	rs28601761	8	126500031	C	G	Leg fat-free mass (right)	23113	0.0136	1.149e-07	+---	Physical measures	No
LipA	rs11060	6	161173946	T	G	Arm predicted mass (left)	23126	0.0151	1.162e-07	++++	Physical measures	Yes
AST	rs200210321	19	19393890	A	AG	Impedance of arm (right)	23109	0.0271	1.182e-07	++-+	Physical measures	Yes
AST	rs28419230	4	88196319	T	G	Leg fat mass (left)	23116	-0.0156	1.182e-07	-+++	Physical measures	Yes
HbA1c	rs10823346	10	71093694	C	G	Arm fat percentage (left)	23123	0.0163	1.186e-07	+--+	Physical measures	Yes
LipA	rs11060	6	161173946	T	G	Arm fat-free mass (left)	23125	0.0151	1.203e-07	++++	Physical measures	Yes
LipA	rs11060	6	161173946	T	G	Arm predicted mass (right)	23122	0.0151	1.279e-07	+-++	Physical measures	Yes
ApoA	rs438811	19	45416741	T	C	Impedance of leg (left)	23108	0.0164	1.337e-07	++-+	Physical measures	No
GGT	rs4835265	4	146821410	A	C	Trunk predicted mass	23130	-0.0187	1.346e-07	-+--	Physical measures	Yes
TG	rs1260326	2	27730940	T	C	Arm fat mass (right)	23120	0.0125	1.376e-07	+-++	Physical measures	Yes
ALT	rs4917628	10	113947678	A	G	Leg predicted mass (left)	23118	0.0149	1.391e-07	+++-	Physical measures	No
ApoB	rs58489806	19	19456917	T	C	Trunk fat mass	23128	-0.0246	1.409e-07	-++-	Physical measures	Yes
TC	rs445925	19	45415640	A	G	Leg predicted mass (left)	23118	0.0233	1.417e-07	++++	Physical measures	Yes
Bilirubin-Dir	rs62192926	2	234148737	A	G	Whole body fat mass	23100	0.0158	1.438e-07	++++	Physical measures	No
HbA1c	rs4506565	10	114756041	A	T	Arm fat mass (right)	23120	-0.0151	1.48e-07	--++	Physical measures	Yes
TG	rs1260326	2	27730940	T	C	Arm fat-free mass (left)	23125	0.0132	1.496e-07	++++	Physical measures	Yes
GGT	rs4835265	4	146821410	A	C	Sitting height	20015	-0.0189	1.504e-07	----	Physical measures	Yes
LipA	rs11060	6	161173946	T	G	Basal metabolic rate	23105	0.015	1.514e-07	++++	Physical measures	Yes
TG	rs34954997	19	45417638	CTTCG	C	Seated height	51	0.0159	1.516e-07	+-++	Physical measures	Yes
TC	rs445925	19	45415640	A	G	Leg fat-free mass (left)	23117	0.0233	1.518e-07	++++	Physical measures	Yes
GGT	rs4835265	4	146821410	A	C	Trunk fat-free mass	23129	-0.0186	1.56e-07	-+--	Physical measures	Yes
hsCRP	rs12754745	1	159670483	A	G	Hand grip strength (left)	46	-0.0141	1.588e-07	--+-	Physical measures	No
ALT	rs738408	22	44324730	T	C	Medication for cholesterol, blood pressure, diabetes, or take exogenous hormones	6153	-0.0498	1.613e-07	-++-	Health and medical history	Yes
ALT	rs4917628	10	113947678	A	G	Arm fat-free mass (right)	23121	0.0148	1.614e-07	+-+-	Physical measures	No
ALT	rs10733608	9	117148430	T	G	Trunk fat mass	23128	-0.0131	1.645e-07	-+--	Physical measures	Yes
GGT	rs2330805	22	24998619	A	G	Taking other prescription medications	2492	-0.0281	1.65e-07	----	Health and medical history	Yes
ALP	rs505922	9	136149229	T	C	Impedance of arm (right)	23109	-0.014	1.687e-07	-++-	Physical measures	Yes
ALP	rs505922	9	136149229	T	C	Impedance of arm (left)	23110	-0.014	1.699e-07	-++-	Physical measures	Yes
TC	rs445925	19	45415640	A	G	Impedance of leg (left)	23108	-0.0235	1.703e-07	----	Physical measures	Yes
ALT	rs2862954	10	101912064	T	C	Trunk fat mass	23128	0.0131	1.711e-07	+-+-	Physical measures	Yes
GGT	rs28601761	8	126500031	C	G	Impedance of whole body	23106	-0.0134	1.739e-07	----	Physical measures	No
ALT	rs738408	22	44324730	T	C	Sodium in urine	30530	0.017	1.781e-07	++--	Miscellaneous	Yes
TG	1:63038303_TGG_T	1	63038303	T	TGG	Sex	31	-0.0273	1.801e-07	-+--	Miscellaneous	Yes
AST	rs200210321	19	19393890	A	AG	Whole body fat-free mass	23101	-0.0266	1.902e-07	-+--	Physical measures	Yes
AST	rs200210321	19	19393890	A	AG	Whole body water mass	23102	-0.0267	1.933e-07	-+--	Physical measures	Yes
ALT	rs200210321	19	19393890	A	AG	Diastolic blood pressure, automated reading	4079	-0.0265	1.936e-07	----	Physical measures	Yes
ApoB	rs58489806	19	19456917	T	C	Never eat eggs, dairy, wheat, sugar	6144	0.0631	1.944e-07	+++-	Lifestyle and environment	Yes
TG	rs102275	11	61557803	T	C	Waist circumference	48	-0.0125	1.949e-07	----	Physical measures	Yes
ALT	rs200210321	19	19393890	A	AG	Arm predicted mass (right)	23122	-0.0265	1.991e-07	--+-	Physical measures	Yes
AST	rs3747207	22	44324855	A	G	Ever had breast cancer screening / mammogram	2674	0.0513	1.997e-07	++++	Miscellaneous	Yes
AST	rs10119644	9	117129592	A	T	Arm fat-free mass (left)	23125	-0.0132	2.063e-07	-+-+	Physical measures	No
TC	rs445925	19	45415640	A	G	Basal metabolic rate	23105	0.0231	2.074e-07	+-++	Physical measures	Yes
HbA1c	rs4506565	10	114756041	A	T	Weight	23098	-0.0152	2.108e-07	-++-	Physical measures	Yes
HbA1c	rs10823346	10	71093694	C	G	Arm fat percentage (right)	23119	0.0159	2.126e-07	+--+	Physical measures	Yes
TG	rs1260326	2	27730940	T	C	Arm fat mass (left)	23124	0.0124	2.136e-07	+-++	Physical measures	Yes
ALT	rs28601761	8	126500031	C	G	Whole body fat mass	23100	0.0131	2.199e-07	+--+	Physical measures	No
TC	rs113954889	19	19294392	A	T	Sodium in urine	30530	-0.0215	2.272e-07	-+--	Miscellaneous	Yes
HbA1c	rs4506565	10	114756041	A	T	Whole body fat mass	23100	-0.0149	2.297e-07	--+-	Physical measures	Yes
TG	rs34954997	19	45417638	CTTCG	C	Standing height	50	0.0156	2.303e-07	+-++	Physical measures	Yes

## Sheet: Supplementary Data 10
SNP	Biomarker	Exposure	Beta - UKB	P - UKB	Beta - WGHS	P - WGHS
rs1938498	hsCRP	BMI	-0.032	2.1e-41	-0.054	2e-09
rs56255430	ApoB	BMI	0.031	2e-10	0.056	0.0013
rs12754745	hsCRP	BMI	-0.029	2e-30	-0.029	0.0022
rs13409371	hsCRP	BMI	0.018	1.3e-14	0.026	0.0041
rs2980859	TG	BMI	0.02	2.3e-15	0.027	0.0077
rs3747207	TG	BMI	-0.021	2.4e-14	-0.028	0.012
rs34954997	TG	BMI	0.018	8e-11	0.025	0.044
rs113954889	TC	BMI	-0.026	4.8e-10	-0.02	0.22
rs3741298	TG	BMI	-0.019	6.6e-10	-0.011	0.35
rs438811	HDL-C	BMI	-0.016	7.3e-08	-0.008	0.48
rs4506565	HbA1c	BMI	-0.017	3.9e-09	-0.005	0.64
rs1260326	TG	BMI	0.018	7e-15	-0.004	0.67

[truncated: 1 more sheets: Supplementary Data 11]
